# Supplementary material for: Methyl 8-bromo-3-[1-(4-meth­oxy­phen­yl)-4-oxo-3-phenyl­azetidin-2-yl]-1-methyl-1,2,3,3a,4,9b-hexa­hydro­chromeno[4,3-b]pyrrole-3a-carboxyl­ate
Source: Acta Crystallogr Sect E Struct Rep Online. 2013 Sep 21;69(Pt 10):o1570. doi: 10.1107/S1600536813024963 (PMC3790430; doi:10.1107/S1600536813024963)
Supplement: Supplementary file 1 [file e-69-o1570-sup1.cif]

##############################################################################
#                                                                            #
# This CIF contains the data in a paper accepted for publication in          #
# Acta Crystallographica Section E. It conforms to the requirements of       #
# Notes for Authors for Acta Crystallographica Section E, and has been       #
# peer reviewed under the auspices of the IUCr Commission on Journals.       #
#                                                                            #
# Full details of the Crystallographic Information File format               #
# are given in the paper "The Crystallographic Information File (CIF):       #
# a New Standard Archive File for Crystallography" by S. R. Hall, F. H.      #
# Allen and I. D. Brown [Acta Cryst. (1991), A47, 655-685].                  #
#                                                                            #
# The current version of the core CIF dictionary is obtainable from          #
# ftp://ftp.iucr.org/pub/cif_core.dic.                                       #
#                                                                            #
# Software is freely available for graphical display of the structure(s)     #
# in this CIF. For information consult the CIF software page                 #
# http://www.iucr.org/resources/cif/software.                                #
#                                                                            #
# This file may be used for bona fide research purposes within the           #
# scientific community so long as proper attribution is given to the journal # 
# article from which it was obtained.                                        #
#                                                                            #
##############################################################################
data_global
_audit_creation_method     'form.cif (version 2.0)'
_journal_data_validation_number     ?
_journal_date_recd_electronic     2013-06-21
_journal_date_accepted     2013-09-07
_journal_name_full     'Acta Crystallographica, Section E'
_journal_year     2013
_journal_volume     69
_journal_issue     10
_journal_page_first     o1570
_journal_page_last     o1570
_journal_paper_category     QO
_journal_paper_doi     10.1107/S1600536813024963
_journal_coeditor_code     ZS2268
_publ_contact_author_name     'S. Aravindhan'
_publ_contact_author_address
;
Department of Physics
Presidency College
Chennai 600 005
India
;
_publ_contact_author_email     aravindhanpresidency@gmail.com
_publ_contact_author_fax     ?
_publ_contact_author_phone     '+91-9443203449'
_publ_section_title
;\
Methyl
8-bromo-3-[1-(4-methoxyphenyl)-4-oxo-3-phenylazetidin-2-yl]-1-methyl-1,2,3,\
3a,4,9b-hexahydrochromeno[4,3-<i>b</i>]pyrrole-3a-carboxylate
;
loop_
    _publ_author_name
    _publ_author_footnote
    _publ_author_address
    'Sharmila, P.' .
;
Department of Physics
Presidency College
Chennai 600 005
India
;
    'Jagadeesan, G.' .
;
Department of Physics
Presidency College
Chennai 600 005
India
;
    'Raju, Rajesh' .
;
Department of Organic Chemistry,
University of Madras, Guindy Campus, Chennai 600 025, India
;
    'Raghavachary, Raghunathan' .
;
Department of Organic Chemistry,
University of Madras, Guindy Campus, Chennai 600 025, India
;
    'Aravindhan, S.' .
;
Department of Physics
Presidency College
Chennai 600 005
India
;
data_I
_audit_creation_method     SHELXL-97
_chemical_name_systematic     ?
_chemical_name_common
;\
Methyl 8-bromo-3-[1-(4-methoxyphenyl)-4-oxo-3-phenylazetidin-2-yl]-1-methyl-\
1,2,3,3a,4,9b-hexahydrochromeno[4,3-<i>b</i>]pyrrole-3a-carboxylate
;
_chemical_formula_moiety     'C30 H29 Br N2 O5'
_chemical_formula_sum     'C30 H29 Br N2 O5'
_chemical_formula_iupac     'C30 H29 Br N2 O5'
_chemical_formula_weight     577.46
_chemical_melting_point     ?
_symmetry_cell_setting     monoclinic
_symmetry_space_group_name_H-M     'P 21'
_symmetry_space_group_name_hall     'P 2yb'
loop_
    _symmetry_equiv_pos_as_xyz
    'x, y, z'
    '-x, y+1/2, -z'
_cell_length_a     10.904(5)
_cell_length_b     10.765(5)
_cell_length_c     11.405(5)
_cell_angle_alpha     90.000
_cell_angle_beta     91.681(5)
_cell_angle_gamma     90.000
_cell_volume     1338.2(11)
_cell_formula_units_Z     2
_cell_measurement_reflns_used     8834
_cell_measurement_theta_min     2.05
_cell_measurement_theta_max     31.20
_cell_measurement_temperature     293(2)
_exptl_crystal_description     block
_exptl_crystal_colour     colourless
_exptl_crystal_size_max     0.25
_exptl_crystal_size_mid     0.20
_exptl_crystal_size_min     0.20
_exptl_crystal_density_diffrn     1.433
_exptl_crystal_density_meas     ?
_exptl_crystal_density_method     'not measured'
_exptl_crystal_F_000     596
_exptl_absorpt_coefficient_mu     1.579
_exptl_absorpt_correction_type     multi-scan
_exptl_absorpt_process_details     '(SADABS; Bruker 2008)'
_exptl_absorpt_correction_T_min     0.9790
_exptl_absorpt_correction_T_max     0.9831
_exptl_special_details     ?
_diffrn_ambient_temperature     293(2)
_diffrn_radiation_type     MoK\a
_diffrn_radiation_wavelength     0.71073
_diffrn_radiation_source     'fine-focus sealed tube'
_diffrn_radiation_monochromator     graphite
_diffrn_measurement_device_type     'Bruker Kappa APEXII CCD'
_diffrn_measurement_method     '\w and \f scans'
_diffrn_detector_area_resol_mean     .
_diffrn_reflns_number     28413
_diffrn_reflns_av_R_equivalents     0.0368
_diffrn_reflns_av_sigmaI/netI     0.0465
_diffrn_reflns_theta_min     2.55
_diffrn_reflns_theta_max     28.62
_diffrn_reflns_theta_full     28.62
_diffrn_measured_fraction_theta_max     0.999
_diffrn_measured_fraction_theta_full     0.999
_diffrn_reflns_limit_h_min     -14
_diffrn_reflns_limit_h_max     14
_diffrn_reflns_limit_k_min     -12
_diffrn_reflns_limit_k_max     14
_diffrn_reflns_limit_l_min     -15
_diffrn_reflns_limit_l_max     15
_diffrn_standards_number     .
_diffrn_standards_interval_count     .
_diffrn_standards_interval_time     .
_diffrn_standards_decay_%     0
_refine_special_details
;
Refinement of <i>F</i>^2^ against ALL reflections. The weighted <i>R</i>-factor
<i>wR</i> and goodness of fit <i>S</i> are based on <i>F</i>^2^, conventional
<i>R</i>-factors <i>R</i> are based on <i>F</i>, with <i>F</i> set to zero for
negative <i>F</i>^2^. The threshold expression of <i>F</i>^2^ >
\s(<i>F</i>^2^) is used only for calculating <i>R</i>-factors(gt) <i>etc</i>.
and is not relevant to the choice of reflections for refinement.
<i>R</i>-factors based on <i>F</i>^2^ are statistically about twice as large
as those based on <i>F</i>, and <i>R</i>- factors based on ALL data will be
even larger.
;
_reflns_number_total     6511
_reflns_number_gt     5355
_reflns_threshold_expression     I>2\s(I)
_refine_ls_structure_factor_coef     Fsqd
_refine_ls_matrix_type     full
_refine_ls_R_factor_all     0.0429
_refine_ls_R_factor_gt     0.0297
_refine_ls_wR_factor_gt     0.0617
_refine_ls_wR_factor_ref     0.0652
_refine_ls_goodness_of_fit_ref     0.960
_refine_ls_restrained_S_all     0.960
_refine_ls_number_reflns     6511
_refine_ls_number_parameters     343
_refine_ls_number_restraints     1
_refine_ls_hydrogen_treatment     constr
_refine_ls_weighting_scheme     calc
_refine_ls_weighting_details
                 'calc w=1/[\s^2^(Fo^2^)+(0.0292P)^2^] where P=(Fo^2^+2Fc^2^)/3'
_atom_sites_solution_hydrogens     geom
_atom_sites_solution_primary     direct
_atom_sites_solution_secondary     difmap
_refine_ls_shift/su_max     0.001
_refine_ls_shift/su_mean     0.000
_refine_diff_density_max     0.418
_refine_diff_density_min     -0.207
_refine_ls_extinction_method     none
_refine_ls_extinction_coef     ?
_refine_ls_abs_structure_details     'Flack (1983), 2910 Friedel pairs'
_refine_ls_abs_structure_Flack     0.006(5)
loop_
    _atom_type_symbol
    _atom_type_description
    _atom_type_scat_dispersion_real
    _atom_type_scat_dispersion_imag
    _atom_type_scat_source
    'C' 'C' 0.0033 0.0016
                         'International Tables Vol C Tables 4.2.6.8 and 6.1.1.4'
    'H' 'H' 0.0000 0.0000
                         'International Tables Vol C Tables 4.2.6.8 and 6.1.1.4'
    'N' 'N' 0.0061 0.0033
                         'International Tables Vol C Tables 4.2.6.8 and 6.1.1.4'
    'O' 'O' 0.0106 0.0060
                         'International Tables Vol C Tables 4.2.6.8 and 6.1.1.4'
    'Br' 'Br' -0.2901 2.4595
                         'International Tables Vol C Tables 4.2.6.8 and 6.1.1.4'
_computing_data_collection     'APEX2 (Bruker, 2008)'
_computing_cell_refinement     'APEX2 and SAINT (Bruker, 2008)'
_computing_data_reduction     'SAINT and XPREP (Bruker, 2008)'
_computing_structure_solution     '<i>SHELXS97</i> (Sheldrick, 2008)'
_computing_structure_refinement     '<i>SHELXL97</i> (Sheldrick, 2008)'
_computing_molecular_graphics     '<i>ORTEP-3 for Windows</i> (Farrugia, 2012)'
_computing_publication_material     '<i>PLATON</i> (Spek, 2009)'
loop_
    _atom_site_type_symbol
    _atom_site_label
    _atom_site_fract_x
    _atom_site_fract_y
    _atom_site_fract_z
    _atom_site_U_iso_or_equiv
    _atom_site_adp_type
    _atom_site_calc_flag
    _atom_site_refinement_flags
    _atom_site_occupancy
    _atom_site_symmetry_multiplicity
    _atom_site_disorder_assembly
    _atom_site_disorder_group
    Br Br 0.400982(17) 0.56044(2) 0.676638(19) 0.05395(8) Uani d . 1 1 . .
    O O1 0.31783(11) 0.04829(18) 1.46057(11) 0.0508(4) Uani d . 1 1 . .
    O O3 -0.04275(11) 0.10982(13) 1.05918(12) 0.0453(4) Uani d . 1 1 . .
    C C18 0.26814(15) 0.19721(18) 0.96769(15) 0.0300(4) Uani d . 1 1 . .
    H H18 0.2783 0.2600 1.0295 0.036 Uiso calc R 1 1 . .
    N N2 0.24186(14) -0.05496(15) 1.29243(13) 0.0346(4) Uani d . 1 1 . .
    C C19 0.15975(16) 0.11200(16) 0.99504(15) 0.0288(4) Uani d . 1 1 . .
    C C17 0.35296(16) 0.0409(2) 1.08186(17) 0.0460(5) Uani d . 1 1 . .
    H H17A 0.3798 0.0894 1.1495 0.055 Uiso calc R 1 1 . .
    H H17B 0.3987 -0.0364 1.0816 0.055 Uiso calc R 1 1 . .
    C C11 -0.00677(18) 0.12700(19) 1.39886(16) 0.0389(4) Uani d . 1 1 . .
    H H11 0.0019 0.0414 1.4062 0.047 Uiso calc R 1 1 . .
    O O5 0.08439(12) 0.12441(13) 0.79140(12) 0.0415(3) Uani d . 1 1 . .
    C C1 0.16563(17) 0.01715(17) 1.20853(15) 0.0322(4) Uani d . 1 1 . .
    H H1 0.0796 -0.0092 1.2090 0.039 Uiso calc R 1 1 . .
    C C10 0.08118(17) 0.19488(18) 1.34185(15) 0.0334(4) Uani d . 1 1 . .
    C C20 0.12485(17) 0.04159(18) 0.88268(15) 0.0352(4) Uani d . 1 1 . .
    H H20A 0.1953 -0.0050 0.8569 0.042 Uiso calc R 1 1 . .
    H H20B 0.0599 -0.0171 0.8986 0.042 Uiso calc R 1 1 . .
    N N1 0.37101(13) 0.11007(16) 0.97373(13) 0.0408(4) Uani d . 1 1 . .
    C C23 0.32095(15) 0.36424(19) 0.82176(15) 0.0342(4) Uani d . 1 1 . .
    H H23 0.3774 0.3968 0.8762 0.041 Uiso calc R 1 1 . .
    C C2 0.18887(17) 0.13190(18) 1.28871(17) 0.0349(4) Uani d . 1 1 . .
    H H2 0.2427 0.1922 1.2515 0.042 Uiso calc R 1 1 . .
    O O4 0.04486(13) 0.29512(13) 1.04029(15) 0.0551(4) Uani d . 1 1 . .
    C C7 0.34735(18) -0.4280(2) 1.28407(17) 0.0469(5) Uani d . 1 1 . .
    C C21 0.16422(17) 0.21901(17) 0.76857(16) 0.0332(4) Uani d . 1 1 . .
    C C27 0.04967(16) 0.18462(18) 1.03411(15) 0.0321(4) Uani d . 1 1 . .
    C C8 0.2427(2) -0.3891(2) 1.2253(2) 0.0476(5) Uani d . 1 1 . .
    H H8 0.1955 -0.4460 1.1823 0.057 Uiso calc R 1 1 . .
    C C22 0.25184(15) 0.25992(17) 0.85049(15) 0.0299(4) Uani d . 1 1 . .
    C C4 0.27709(16) -0.18125(18) 1.29142(15) 0.0340(4) Uani d . 1 1 . .
    C C13 -0.1218(2) 0.3116(3) 1.43409(19) 0.0557(6) Uani d . 1 1 . .
    H H13 -0.1902 0.3504 1.4642 0.067 Uiso calc R 1 1 . .
    C C3 0.26291(15) 0.0416(2) 1.36740(15) 0.0367(4) Uani d . 1 1 . .
    C C9 0.20708(18) -0.2667(2) 1.22956(18) 0.0415(5) Uani d . 1 1 . .
    H H9 0.1353 -0.2416 1.1904 0.050 Uiso calc R 1 1 . .
    C C14 -0.0354(2) 0.3795(2) 1.37900(18) 0.0562(6) Uani d . 1 1 . .
    H H14 -0.0446 0.4651 1.3718 0.067 Uiso calc R 1 1 . .
    O O2 0.37564(17) -0.55173(16) 1.27246(18) 0.0755(5) Uani d . 1 1 . .
    C C16 0.21506(16) 0.01548(18) 1.08484(16) 0.0348(4) Uani d . 1 1 . .
    H H16 0.2005 -0.0677 1.0523 0.042 Uiso calc R 1 1 . .
    C C25 0.22241(19) 0.3750(2) 0.63222(17) 0.0424(5) Uani d . 1 1 . .
    H H25 0.2147 0.4121 0.5587 0.051 Uiso calc R 1 1 . .
    C C15 0.0665(2) 0.3214(2) 1.33349(17) 0.0453(5) Uani d . 1 1 . .
    H H15 0.1256 0.3688 1.2969 0.054 Uiso calc R 1 1 . .
    C C26 0.1497(2) 0.2749(2) 0.66016(17) 0.0456(5) Uani d . 1 1 . .
    H H26 0.0911 0.2453 0.6062 0.055 Uiso calc R 1 1 . .
    C C12 -0.10739(19) 0.1852(2) 1.44493(18) 0.0488(5) Uani d . 1 1 . .
    H H12 -0.1657 0.1387 1.4835 0.059 Uiso calc R 1 1 . .
    C C6 0.4169(2) -0.3436(2) 1.34782(19) 0.0480(5) Uani d . 1 1 . .
    H H6 0.4871 -0.3699 1.3889 0.058 Uiso calc R 1 1 . .
    C C5 0.38299(18) -0.2206(2) 1.35108(18) 0.0414(5) Uani d . 1 1 . .
    H H5 0.4310 -0.1637 1.3932 0.050 Uiso calc R 1 1 . .
    C C24 0.30595(17) 0.41881(18) 0.71383(17) 0.0363(4) Uani d . 1 1 . .
    C C30 0.4857(4) -0.5944(3) 1.3249(4) 0.1324(18) Uani d . 1 1 . .
    H H30A 0.4940 -0.6819 1.3109 0.199 Uiso calc R 1 1 . .
    H H30B 0.4850 -0.5793 1.4078 0.199 Uiso calc R 1 1 . .
    H H30C 0.5535 -0.5512 1.2918 0.199 Uiso calc R 1 1 . .
    C C28 -0.15281(18) 0.1671(2) 1.1007(2) 0.0540(6) Uani d . 1 1 . .
    H H28A -0.2127 0.1041 1.1157 0.081 Uiso calc R 1 1 . .
    H H28B -0.1850 0.2235 1.0423 0.081 Uiso calc R 1 1 . .
    H H28C -0.1340 0.2119 1.1718 0.081 Uiso calc R 1 1 . .
    C C29 0.49131(19) 0.1676(3) 0.9721(2) 0.0615(7) Uani d . 1 1 . .
    H H29A 0.4995 0.2127 0.9002 0.092 Uiso calc R 1 1 . .
    H H29B 0.5534 0.1045 0.9780 0.092 Uiso calc R 1 1 . .
    H H29C 0.5006 0.2237 1.0372 0.092 Uiso calc R 1 1 . .
loop_
    _atom_site_aniso_label
    _atom_site_aniso_U_11
    _atom_site_aniso_U_22
    _atom_site_aniso_U_33
    _atom_site_aniso_U_12
    _atom_site_aniso_U_13
    _atom_site_aniso_U_23
    Br 0.04262(11) 0.05682(14) 0.06218(14) -0.01288(11) -0.00226(8) 0.02366(12)
    O1 0.0458(7) 0.0643(11) 0.0415(7) 0.0033(9) -0.0118(6) -0.0051(8)
    O3 0.0307(7) 0.0432(8) 0.0623(9) -0.0010(6) 0.0053(6) 0.0079(7)
    C18 0.0282(9) 0.0361(10) 0.0254(9) 0.0008(7) -0.0022(7) 0.0006(7)
    N2 0.0394(9) 0.0372(9) 0.0269(8) 0.0017(7) -0.0042(7) 0.0046(7)
    C19 0.0321(9) 0.0270(8) 0.0273(9) 0.0027(7) 0.0005(7) 0.0026(7)
    C17 0.0363(9) 0.0596(16) 0.0423(10) 0.0153(10) 0.0049(8) 0.0145(11)
    C11 0.0426(11) 0.0362(10) 0.0378(11) -0.0026(9) 0.0016(9) -0.0025(8)
    O5 0.0512(8) 0.0370(8) 0.0354(7) -0.0124(6) -0.0145(6) 0.0052(6)
    C1 0.0332(9) 0.0333(10) 0.0299(9) 0.0024(7) -0.0002(7) 0.0061(7)
    C10 0.0394(10) 0.0340(10) 0.0264(9) -0.0004(8) -0.0040(8) -0.0015(7)
    C20 0.0440(10) 0.0283(11) 0.0330(9) -0.0001(8) -0.0034(7) 0.0024(8)
    N1 0.0316(8) 0.0588(11) 0.0324(8) 0.0110(7) 0.0052(7) 0.0111(7)
    C23 0.0284(9) 0.0430(11) 0.0309(9) -0.0042(8) -0.0035(7) 0.0012(8)
    C2 0.0336(10) 0.0371(11) 0.0340(10) -0.0033(8) 0.0022(8) 0.0023(8)
    O4 0.0498(9) 0.0317(9) 0.0850(12) 0.0077(6) 0.0228(8) 0.0021(8)
    C7 0.0531(11) 0.0383(11) 0.0492(11) 0.0043(12) 0.0001(9) 0.0079(11)
    C21 0.0370(10) 0.0316(10) 0.0309(10) -0.0014(8) -0.0029(8) 0.0007(8)
    C27 0.0327(10) 0.0354(11) 0.0282(9) 0.0014(8) 0.0008(7) 0.0053(8)
    C8 0.0491(12) 0.0418(12) 0.0516(13) -0.0047(9) -0.0031(10) 0.0038(10)
    C22 0.0288(9) 0.0337(10) 0.0272(9) 0.0016(7) -0.0005(7) -0.0010(7)
    C4 0.0354(10) 0.0376(11) 0.0291(9) 0.0013(8) 0.0027(8) 0.0094(8)
    C13 0.0561(14) 0.0730(18) 0.0377(12) 0.0260(12) -0.0030(10) -0.0154(12)
    C3 0.0309(8) 0.0443(13) 0.0350(9) -0.0008(9) 0.0035(7) 0.0034(9)
    C9 0.0370(10) 0.0392(11) 0.0478(12) -0.0001(9) -0.0059(9) 0.0113(9)
    C14 0.0914(18) 0.0418(13) 0.0351(11) 0.0229(12) -0.0043(12) -0.0045(10)
    O2 0.0852(13) 0.0409(10) 0.0990(15) 0.0164(9) -0.0241(11) -0.0022(10)
    C16 0.0384(10) 0.0344(10) 0.0318(9) 0.0091(7) 0.0022(8) 0.0023(7)
    C25 0.0528(12) 0.0413(11) 0.0325(10) 0.0003(9) -0.0065(9) 0.0095(9)
    C15 0.0664(13) 0.0359(11) 0.0336(10) 0.0012(10) 0.0012(10) 0.0011(8)
    C26 0.0568(13) 0.0434(12) 0.0357(11) -0.0075(10) -0.0177(9) 0.0023(9)
    C12 0.0403(11) 0.0644(16) 0.0419(12) -0.0023(10) 0.0018(9) -0.0107(11)
    C6 0.0474(12) 0.0491(13) 0.0470(12) 0.0131(10) -0.0074(10) 0.0063(10)
    C5 0.0407(11) 0.0453(12) 0.0379(11) -0.0002(9) -0.0040(8) 0.0042(9)
    C24 0.0318(10) 0.0358(11) 0.0415(11) -0.0011(8) 0.0032(8) 0.0070(8)
    C30 0.150(4) 0.070(2) 0.173(4) 0.060(2) -0.077(3) -0.026(3)
    C28 0.0317(11) 0.0705(16) 0.0601(14) 0.0056(10) 0.0089(10) 0.0124(12)
    C29 0.0323(11) 0.098(2) 0.0544(14) 0.0065(12) 0.0057(10) 0.0240(14)
_geom_special_details
;
All e.s.d.'s (except the e.s.d. in the dihedral angle between two l.s. planes)
are estimated using the full covariance matrix. The cell e.s.d.'s are taken
into account individually in the estimation of e.s.d.'s in distances, angles
and torsion angles; correlations between e.s.d.'s in cell parameters are only
used when they are defined by crystal symmetry. An approximate (isotropic)
treatment of cell e.s.d.'s is used for estimating e.s.d.'s involving l.s.
planes.
;
loop_
    _geom_bond_atom_site_label_1
    _geom_bond_atom_site_label_2
    _geom_bond_site_symmetry_2
    _geom_bond_distance
    _geom_bond_publ_flag
    Br C24 . 1.898(2) ?
    O1 C3 . 1.206(2) ?
    O3 C27 . 1.328(2) ?
    O3 C28 . 1.442(2) ?
    C18 N1 . 1.462(2) ?
    C18 C22 . 1.503(2) ?
    C18 C19 . 1.535(3) ?
    C18 H18 . 0.9800 ?
    N2 C3 . 1.361(3) ?
    N2 C4 . 1.413(3) ?
    N2 C1 . 1.471(2) ?
    C19 C27 . 1.511(3) ?
    C19 C20 . 1.527(3) ?
    C19 C16 . 1.567(3) ?
    C17 N1 . 1.459(2) ?
    C17 C16 . 1.530(3) ?
    C17 H17A . 0.9700 ?
    C17 H17B . 0.9700 ?
    C11 C12 . 1.381(3) ?
    C11 C10 . 1.383(3) ?
    C11 H11 . 0.9300 ?
    O5 C21 . 1.370(2) ?
    O5 C20 . 1.431(2) ?
    C1 C16 . 1.525(3) ?
    C1 C2 . 1.553(3) ?
    C1 H1 . 0.9800 ?
    C10 C15 . 1.375(3) ?
    C10 C2 . 1.499(3) ?
    C20 H20A . 0.9700 ?
    C20 H20B . 0.9700 ?
    N1 C29 . 1.451(3) ?
    C23 C24 . 1.369(3) ?
    C23 C22 . 1.397(3) ?
    C23 H23 . 0.9300 ?
    C2 C3 . 1.536(3) ?
    C2 H2 . 0.9800 ?
    O4 C27 . 1.193(2) ?
    C7 O2 . 1.375(3) ?
    C7 C8 . 1.371(3) ?
    C7 C6 . 1.377(3) ?
    C21 C26 . 1.380(3) ?
    C21 C22 . 1.388(3) ?
    C8 C9 . 1.375(3) ?
    C8 H8 . 0.9300 ?
    C4 C9 . 1.377(3) ?
    C4 C5 . 1.389(3) ?
    C13 C14 . 1.361(4) ?
    C13 C12 . 1.374(4) ?
    C13 H13 . 0.9300 ?
    C9 H9 . 0.9300 ?
    C14 C15 . 1.389(3) ?
    C14 H14 . 0.9300 ?
    O2 C30 . 1.403(4) ?
    C16 H16 . 0.9800 ?
    C25 C24 . 1.367(3) ?
    C25 C26 . 1.381(3) ?
    C25 H25 . 0.9300 ?
    C15 H15 . 0.9300 ?
    C26 H26 . 0.9300 ?
    C12 H12 . 0.9300 ?
    C6 C5 . 1.376(3) ?
    C6 H6 . 0.9300 ?
    C5 H5 . 0.9300 ?
    C30 H30A . 0.9600 ?
    C30 H30B . 0.9600 ?
    C30 H30C . 0.9600 ?
    C28 H28A . 0.9600 ?
    C28 H28B . 0.9600 ?
    C28 H28C . 0.9600 ?
    C29 H29A . 0.9600 ?
    C29 H29B . 0.9600 ?
    C29 H29C . 0.9600 ?
loop_
    _geom_angle_atom_site_label_1
    _geom_angle_atom_site_label_2
    _geom_angle_atom_site_label_3
    _geom_angle_site_symmetry_1
    _geom_angle_site_symmetry_3
    _geom_angle
    _geom_angle_publ_flag
    C27 O3 C28 . . 117.11(17) ?
    N1 C18 C22 . . 113.60(14) ?
    N1 C18 C19 . . 101.61(15) ?
    C22 C18 C19 . . 112.16(14) ?
    N1 C18 H18 . . 109.7 ?
    C22 C18 H18 . . 109.7 ?
    C19 C18 H18 . . 109.7 ?
    C3 N2 C4 . . 134.35(16) ?
    C3 N2 C1 . . 95.01(15) ?
    C4 N2 C1 . . 130.64(16) ?
    C27 C19 C20 . . 108.89(15) ?
    C27 C19 C18 . . 111.95(15) ?
    C20 C19 C18 . . 107.48(14) ?
    C27 C19 C16 . . 116.38(14) ?
    C20 C19 C16 . . 107.51(15) ?
    C18 C19 C16 . . 104.19(14) ?
    N1 C17 C16 . . 105.50(15) ?
    N1 C17 H17A . . 110.6 ?
    C16 C17 H17A . . 110.6 ?
    N1 C17 H17B . . 110.6 ?
    C16 C17 H17B . . 110.6 ?
    H17A C17 H17B . . 108.8 ?
    C12 C11 C10 . . 120.6(2) ?
    C12 C11 H11 . . 119.7 ?
    C10 C11 H11 . . 119.7 ?
    C21 O5 C20 . . 114.68(14) ?
    N2 C1 C16 . . 112.79(15) ?
    N2 C1 C2 . . 87.56(14) ?
    C16 C1 C2 . . 119.87(15) ?
    N2 C1 H1 . . 111.5 ?
    C16 C1 H1 . . 111.5 ?
    C2 C1 H1 . . 111.5 ?
    C15 C10 C11 . . 118.39(19) ?
    C15 C10 C2 . . 120.73(18) ?
    C11 C10 C2 . . 120.88(18) ?
    O5 C20 C19 . . 111.42(16) ?
    O5 C20 H20A . . 109.3 ?
    C19 C20 H20A . . 109.3 ?
    O5 C20 H20B . . 109.3 ?
    C19 C20 H20B . . 109.3 ?
    H20A C20 H20B . . 108.0 ?
    C29 N1 C17 . . 111.89(16) ?
    C29 N1 C18 . . 114.70(18) ?
    C17 N1 C18 . . 104.17(13) ?
    C24 C23 C22 . . 120.31(16) ?
    C24 C23 H23 . . 119.8 ?
    C22 C23 H23 . . 119.8 ?
    C10 C2 C3 . . 117.03(15) ?
    C10 C2 C1 . . 118.78(16) ?
    C3 C2 C1 . . 85.10(15) ?
    C10 C2 H2 . . 111.2 ?
    C3 C2 H2 . . 111.2 ?
    C1 C2 H2 . . 111.2 ?
    O2 C7 C8 . . 115.7(2) ?
    O2 C7 C6 . . 124.6(2) ?
    C8 C7 C6 . . 119.6(2) ?
    O5 C21 C26 . . 115.94(16) ?
    O5 C21 C22 . . 122.46(16) ?
    C26 C21 C22 . . 121.56(17) ?
    O4 C27 O3 . . 123.86(17) ?
    O4 C27 C19 . . 124.76(17) ?
    O3 C27 C19 . . 111.37(17) ?
    C7 C8 C9 . . 120.4(2) ?
    C7 C8 H8 . . 119.8 ?
    C9 C8 H8 . . 119.8 ?
    C21 C22 C23 . . 117.56(16) ?
    C21 C22 C18 . . 121.13(16) ?
    C23 C22 C18 . . 121.27(15) ?
    C9 C4 C5 . . 119.19(19) ?
    C9 C4 N2 . . 120.04(17) ?
    C5 C4 N2 . . 120.76(18) ?
    C14 C13 C12 . . 119.6(2) ?
    C14 C13 H13 . . 120.2 ?
    C12 C13 H13 . . 120.2 ?
    O1 C3 N2 . . 132.0(2) ?
    O1 C3 C2 . . 135.7(2) ?
    N2 C3 C2 . . 92.30(15) ?
    C8 C9 C4 . . 120.37(19) ?
    C8 C9 H9 . . 119.8 ?
    C4 C9 H9 . . 119.8 ?
    C13 C14 C15 . . 120.2(2) ?
    C13 C14 H14 . . 119.9 ?
    C15 C14 H14 . . 119.9 ?
    C7 O2 C30 . . 117.9(2) ?
    C1 C16 C17 . . 113.12(16) ?
    C1 C16 C19 . . 117.20(15) ?
    C17 C16 C19 . . 103.09(15) ?
    C1 C16 H16 . . 107.7 ?
    C17 C16 H16 . . 107.7 ?
    C19 C16 H16 . . 107.7 ?
    C24 C25 C26 . . 119.22(18) ?
    C24 C25 H25 . . 120.4 ?
    C26 C25 H25 . . 120.4 ?
    C10 C15 C14 . . 120.8(2) ?
    C10 C15 H15 . . 119.6 ?
    C14 C15 H15 . . 119.6 ?
    C25 C26 C21 . . 119.68(19) ?
    C25 C26 H26 . . 120.2 ?
    C21 C26 H26 . . 120.2 ?
    C13 C12 C11 . . 120.3(2) ?
    C13 C12 H12 . . 119.8 ?
    C11 C12 H12 . . 119.8 ?
    C5 C6 C7 . . 120.3(2) ?
    C5 C6 H6 . . 119.8 ?
    C7 C6 H6 . . 119.8 ?
    C6 C5 C4 . . 120.02(19) ?
    C6 C5 H5 . . 120.0 ?
    C4 C5 H5 . . 120.0 ?
    C25 C24 C23 . . 121.57(18) ?
    C25 C24 Br . . 118.84(15) ?
    C23 C24 Br . . 119.59(14) ?
    O2 C30 H30A . . 109.5 ?
    O2 C30 H30B . . 109.5 ?
    H30A C30 H30B . . 109.5 ?
    O2 C30 H30C . . 109.5 ?
    H30A C30 H30C . . 109.5 ?
    H30B C30 H30C . . 109.5 ?
    O3 C28 H28A . . 109.5 ?
    O3 C28 H28B . . 109.5 ?
    H28A C28 H28B . . 109.5 ?
    O3 C28 H28C . . 109.5 ?
    H28A C28 H28C . . 109.5 ?
    H28B C28 H28C . . 109.5 ?
    N1 C29 H29A . . 109.5 ?
    N1 C29 H29B . . 109.5 ?
    H29A C29 H29B . . 109.5 ?
    N1 C29 H29C . . 109.5 ?
    H29A C29 H29C . . 109.5 ?
    H29B C29 H29C . . 109.5 ?
loop_
    _geom_torsion_atom_site_label_1
    _geom_torsion_atom_site_label_2
    _geom_torsion_atom_site_label_3
    _geom_torsion_atom_site_label_4
    _geom_torsion_site_symmetry_1
    _geom_torsion_site_symmetry_2
    _geom_torsion_site_symmetry_3
    _geom_torsion_site_symmetry_4
    _geom_torsion
    _geom_torsion_publ_flag
    N1 C18 C19 C27 . . . . 160.79(14) ?
    C22 C18 C19 C27 . . . . -77.54(19) ?
    N1 C18 C19 C20 . . . . -79.68(16) ?
    C22 C18 C19 C20 . . . . 41.99(19) ?
    N1 C18 C19 C16 . . . . 34.21(16) ?
    C22 C18 C19 C16 . . . . 155.88(14) ?
    C3 N2 C1 C16 . . . . 122.88(16) ?
    C4 N2 C1 C16 . . . . -57.6(2) ?
    C3 N2 C1 C2 . . . . 1.36(14) ?
    C4 N2 C1 C2 . . . . -179.14(18) ?
    C12 C11 C10 C15 . . . . 0.7(3) ?
    C12 C11 C10 C2 . . . . -178.30(19) ?
    C21 O5 C20 C19 . . . . 53.2(2) ?
    C27 C19 C20 O5 . . . . 58.75(18) ?
    C18 C19 C20 O5 . . . . -62.71(18) ?
    C16 C19 C20 O5 . . . . -174.35(13) ?
    C16 C17 N1 C29 . . . . 165.70(18) ?
    C16 C17 N1 C18 . . . . 41.2(2) ?
    C22 C18 N1 C29 . . . . 69.9(2) ?
    C19 C18 N1 C29 . . . . -169.48(16) ?
    C22 C18 N1 C17 . . . . -167.51(16) ?
    C19 C18 N1 C17 . . . . -46.84(18) ?
    C15 C10 C2 C3 . . . . 130.1(2) ?
    C11 C10 C2 C3 . . . . -50.9(3) ?
    C15 C10 C2 C1 . . . . -130.03(19) ?
    C11 C10 C2 C1 . . . . 49.0(2) ?
    N2 C1 C2 C10 . . . . -119.46(17) ?
    C16 C1 C2 C10 . . . . 125.54(18) ?
    N2 C1 C2 C3 . . . . -1.21(12) ?
    C16 C1 C2 C3 . . . . -116.21(17) ?
    C20 O5 C21 C26 . . . . 159.63(18) ?
    C20 O5 C21 C22 . . . . -22.6(2) ?
    C28 O3 C27 O4 . . . . -2.6(3) ?
    C28 O3 C27 C19 . . . . 178.39(16) ?
    C20 C19 C27 O4 . . . . -116.7(2) ?
    C18 C19 C27 O4 . . . . 2.0(3) ?
    C16 C19 C27 O4 . . . . 121.6(2) ?
    C20 C19 C27 O3 . . . . 62.25(19) ?
    C18 C19 C27 O3 . . . . -179.05(15) ?
    C16 C19 C27 O3 . . . . -59.4(2) ?
    O2 C7 C8 C9 . . . . -178.98(19) ?
    C6 C7 C8 C9 . . . . 0.1(3) ?
    O5 C21 C22 C23 . . . . -174.34(16) ?
    C26 C21 C22 C23 . . . . 3.3(3) ?
    O5 C21 C22 C18 . . . . 3.3(3) ?
    C26 C21 C22 C18 . . . . -179.12(19) ?
    C24 C23 C22 C21 . . . . -3.4(3) ?
    C24 C23 C22 C18 . . . . 179.01(17) ?
    N1 C18 C22 C21 . . . . 99.8(2) ?
    C19 C18 C22 C21 . . . . -14.8(2) ?
    N1 C18 C22 C23 . . . . -82.7(2) ?
    C19 C18 C22 C23 . . . . 162.77(16) ?
    C3 N2 C4 C9 . . . . 155.5(2) ?
    C1 N2 C4 C9 . . . . -23.8(3) ?
    C3 N2 C4 C5 . . . . -25.4(3) ?
    C1 N2 C4 C5 . . . . 155.29(18) ?
    C4 N2 C3 O1 . . . . -2.0(3) ?
    C1 N2 C3 O1 . . . . 177.5(2) ?
    C4 N2 C3 C2 . . . . 179.15(19) ?
    C1 N2 C3 C2 . . . . -1.38(14) ?
    C10 C2 C3 O1 . . . . -57.5(3) ?
    C1 C2 C3 O1 . . . . -177.5(2) ?
    C10 C2 C3 N2 . . . . 121.22(17) ?
    C1 C2 C3 N2 . . . . 1.30(13) ?
    C7 C8 C9 C4 . . . . 1.0(3) ?
    C5 C4 C9 C8 . . . . -1.1(3) ?
    N2 C4 C9 C8 . . . . 178.07(18) ?
    C12 C13 C14 C15 . . . . 0.3(3) ?
    C8 C7 O2 C30 . . . . 176.1(3) ?
    C6 C7 O2 C30 . . . . -2.9(4) ?
    N2 C1 C16 C17 . . . . -46.8(2) ?
    C2 C1 C16 C17 . . . . 54.0(2) ?
    N2 C1 C16 C19 . . . . -166.55(15) ?
    C2 C1 C16 C19 . . . . -65.7(2) ?
    N1 C17 C16 C1 . . . . -145.59(17) ?
    N1 C17 C16 C19 . . . . -18.0(2) ?
    C27 C19 C16 C1 . . . . -8.8(2) ?
    C20 C19 C16 C1 . . . . -131.17(17) ?
    C18 C19 C16 C1 . . . . 114.96(17) ?
    C27 C19 C16 C17 . . . . -133.75(17) ?
    C20 C19 C16 C17 . . . . 103.88(17) ?
    C18 C19 C16 C17 . . . . -9.99(18) ?
    C11 C10 C15 C14 . . . . -1.3(3) ?
    C2 C10 C15 C14 . . . . 177.70(18) ?
    C13 C14 C15 C10 . . . . 0.8(3) ?
    C24 C25 C26 C21 . . . . -1.5(3) ?
    O5 C21 C26 C25 . . . . 176.88(19) ?
    C22 C21 C26 C25 . . . . -0.9(3) ?
    C14 C13 C12 C11 . . . . -0.9(3) ?
    C10 C11 C12 C13 . . . . 0.4(3) ?
    O2 C7 C6 C5 . . . . 177.9(2) ?
    C8 C7 C6 C5 . . . . -1.1(3) ?
    C7 C6 C5 C4 . . . . 1.0(3) ?
    C9 C4 C5 C6 . . . . 0.1(3) ?
    N2 C4 C5 C6 . . . . -179.07(18) ?
    C26 C25 C24 C23 . . . . 1.4(3) ?
    C26 C25 C24 Br . . . . -177.57(16) ?
    C22 C23 C24 C25 . . . . 1.1(3) ?
    C22 C23 C24 Br . . . . -179.94(14) ?
loop_
    _geom_hbond_atom_site_label_D
    _geom_hbond_atom_site_label_H
    _geom_hbond_atom_site_label_A
    _geom_hbond_site_symmetry_A
    _geom_hbond_distance_DH
    _geom_hbond_distance_HA
    _geom_hbond_distance_DA
    _geom_hbond_angle_DHA
    C20 H20B O4 2_547 0.97 2.43 3.366(3) 161
    C14 H14 O5 2_557 0.93 2.56 3.309(3) 138
_iucr_refine_instructions_details
;
TITL new in P2(1)
CELL  0.71073  10.9040  10.7650  11.4050   90.000   91.681   90.000
ZERR     2.00   0.0050   0.0050   0.0050    0.005    0.005    0.005
LATT  -1
SYMM  - X, 1/2 + Y, - Z
SFAC  C    H    N    O    BR
UNIT  60   58   4    10   2
MERG   2
EQIV $1 -x,+y-1/2,-z+2
EQIV $2 -x,+y+1/2,-z+2
HTAB C14 O5
HTAB C20 O4
HTAB C20 O4_$1
HTAB C14 O5_$2
FMAP   2
PLAN   10
ACTA
BOND   $H
OMIT 1 0 0
OMIT 0 0 1
CONF
L.S.  20
WGHT    0.029200
FVAR       0.66921
BR    5    0.400982    0.560436    0.676638    11.00000    0.04262    0.05682 =
         0.06218    0.02366   -0.00226   -0.01288
O1    4    0.317827    0.048291    1.460566    11.00000    0.04580    0.06434 =
         0.04151   -0.00514   -0.01181    0.00325
O3    4   -0.042753    0.109818    1.059175    11.00000    0.03074    0.04323 =
         0.06230    0.00789    0.00532   -0.00104
C18   1    0.268142    0.197210    0.967693    11.00000    0.02823    0.03611 =
         0.02545    0.00062   -0.00220    0.00076
AFIX  13
H18   2    0.278345    0.259961    1.029463    11.00000   -1.20000
AFIX   0
N2    3    0.241864   -0.054957    1.292427    11.00000    0.03944    0.03717 =
         0.02690    0.00459   -0.00421    0.00168
C19   1    0.159749    0.112000    0.995040    11.00000    0.03206    0.02705 =
         0.02733    0.00265    0.00054    0.00274
C17   1    0.352964    0.040904    1.081858    11.00000    0.03634    0.05963 =
         0.04231    0.01449    0.00494    0.01533
AFIX  23
H17A  2    0.379801    0.089446    1.149518    11.00000   -1.20000
H17B  2    0.398707   -0.036372    1.081554    11.00000   -1.20000
AFIX   0
C11   1   -0.006772    0.126996    1.398859    11.00000    0.04264    0.03622 =
         0.03780   -0.00252    0.00157   -0.00255
AFIX  43
H11   2    0.001932    0.041387    1.406220    11.00000   -1.20000
AFIX   0
O5    4    0.084389    0.124410    0.791395    11.00000    0.05124    0.03703 =
         0.03538    0.00521   -0.01453   -0.01238
C1    1    0.165633    0.017151    1.208526    11.00000    0.03324    0.03327 =
         0.02988    0.00611   -0.00019    0.00239
AFIX  13
H1    2    0.079620   -0.009191    1.209029    11.00000   -1.20000
AFIX   0
C10   1    0.081180    0.194880    1.341854    11.00000    0.03936    0.03401 =
         0.02640   -0.00148   -0.00398   -0.00041
C20   1    0.124849    0.041590    0.882680    11.00000    0.04396    0.02829 =
         0.03302    0.00235   -0.00338   -0.00008
AFIX  23
H20A  2    0.195266   -0.004986    0.856865    11.00000   -1.20000
H20B  2    0.059933   -0.017105    0.898623    11.00000   -1.20000
AFIX   0
N1    3    0.371015    0.110067    0.973726    11.00000    0.03159    0.05880 =
         0.03236    0.01112    0.00520    0.01102
C23   1    0.320951    0.364240    0.821760    11.00000    0.02845    0.04299 =
         0.03087    0.00117   -0.00346   -0.00415
AFIX  43
H23   2    0.377425    0.396794    0.876187    11.00000   -1.20000
AFIX   0
C2    1    0.188868    0.131901    1.288713    11.00000    0.03361    0.03709 =
         0.03398    0.00228    0.00219   -0.00325
AFIX  13
H2    2    0.242658    0.192219    1.251497    11.00000   -1.20000
AFIX   0
O4    4    0.044865    0.295119    1.040290    11.00000    0.04978    0.03174 =
         0.08504    0.00209    0.02279    0.00775
C7    1    0.347349   -0.427979    1.284068    11.00000    0.05306    0.03827 =
         0.04925    0.00794    0.00015    0.00432
C21   1    0.164217    0.219006    0.768572    11.00000    0.03698    0.03156 =
         0.03091    0.00073   -0.00291   -0.00142
C27   1    0.049671    0.184618    1.034108    11.00000    0.03273    0.03538 =
         0.02822    0.00528    0.00084    0.00144
C8    1    0.242706   -0.389148    1.225311    11.00000    0.04906    0.04181 =
         0.05163    0.00384   -0.00310   -0.00470
AFIX  43
H8    2    0.195524   -0.445990    1.182303    11.00000   -1.20000
AFIX   0
C22   1    0.251839    0.259921    0.850485    11.00000    0.02880    0.03370 =
         0.02720   -0.00099   -0.00046    0.00155
C4    1    0.277088   -0.181252    1.291421    11.00000    0.03539    0.03764 =
         0.02909    0.00943    0.00269    0.00135
C13   1   -0.121787    0.311563    1.434086    11.00000    0.05613    0.07299 =
         0.03768   -0.01543   -0.00303    0.02598
AFIX  43
H13   2   -0.190211    0.350426    1.464227    11.00000   -1.20000
AFIX   0
C3    1    0.262914    0.041612    1.367397    11.00000    0.03092    0.04434 =
         0.03495    0.00337    0.00352   -0.00083
C9    1    0.207078   -0.266745    1.229559    11.00000    0.03705    0.03922 =
         0.04775    0.01133   -0.00588   -0.00012
AFIX  43
H9    2    0.135291   -0.241557    1.190430    11.00000   -1.20000
AFIX   0
C14   1   -0.035375    0.379500    1.378999    11.00000    0.09143    0.04181 =
         0.03506   -0.00450   -0.00428    0.02293
AFIX  43
H14   2   -0.044595    0.465071    1.371811    11.00000   -1.20000
AFIX   0
O2    4    0.375637   -0.551731    1.272457    11.00000    0.08515    0.04087 =
         0.09895   -0.00219   -0.02406    0.01642
C16   1    0.215057    0.015479    1.084836    11.00000    0.03841    0.03435 =
         0.03176    0.00233    0.00222    0.00908
AFIX  13
H16   2    0.200511   -0.067665    1.052310    11.00000   -1.20000
AFIX   0
C25   1    0.222409    0.374957    0.632218    11.00000    0.05282    0.04133 =
         0.03246    0.00953   -0.00654    0.00026
AFIX  43
H25   2    0.214683    0.412096    0.558749    11.00000   -1.20000
AFIX   0
C15   1    0.066519    0.321441    1.333489    11.00000    0.06639    0.03591 =
         0.03355    0.00115    0.00124    0.00116
AFIX  43
H15   2    0.125603    0.368783    1.296880    11.00000   -1.20000
AFIX   0
C26   1    0.149658    0.274894    0.660156    11.00000    0.05677    0.04336 =
         0.03570    0.00230   -0.01770   -0.00747
AFIX  43
H26   2    0.091122    0.245293    0.606176    11.00000   -1.20000
AFIX   0
C12   1   -0.107387    0.185230    1.444932    11.00000    0.04028    0.06442 =
         0.04189   -0.01069    0.00179   -0.00227
AFIX  43
H12   2   -0.165703    0.138719    1.483497    11.00000   -1.20000
AFIX   0
C6    1    0.416912   -0.343605    1.347820    11.00000    0.04743    0.04906 =
         0.04699    0.00626   -0.00735    0.01308
AFIX  43
H6    2    0.487149   -0.369915    1.388868    11.00000   -1.20000
AFIX   0
C5    1    0.382994   -0.220566    1.351076    11.00000    0.04069    0.04530 =
         0.03790    0.00419   -0.00396   -0.00016
AFIX  43
H5    2    0.430992   -0.163709    1.393229    11.00000   -1.20000
AFIX   0
C24   1    0.305947    0.418808    0.713829    11.00000    0.03185    0.03580 =
         0.04148    0.00700    0.00317   -0.00113
C30   1    0.485721   -0.594384    1.324877    11.00000    0.15017    0.06952 =
         0.17281   -0.02561   -0.07731    0.06002
AFIX  33
H30A  2    0.493955   -0.681880    1.310870    11.00000   -1.50000
H30B  2    0.485033   -0.579305    1.407816    11.00000   -1.50000
H30C  2    0.553528   -0.551161    1.291824    11.00000   -1.50000
AFIX   0
C28   1   -0.152805    0.167105    1.100717    11.00000    0.03174    0.07046 =
         0.06010    0.01239    0.00892    0.00563
AFIX  33
H28A  2   -0.212662    0.104120    1.115732    11.00000   -1.50000
H28B  2   -0.185014    0.223459    1.042295    11.00000   -1.50000
H28C  2   -0.134027    0.211886    1.171789    11.00000   -1.50000
AFIX   0
C29   1    0.491309    0.167611    0.972142    11.00000    0.03234    0.09790 =
         0.05443    0.02401    0.00568    0.00649
AFIX  33
H29A  2    0.499516    0.212677    0.900162    11.00000   -1.50000
H29B  2    0.553424    0.104534    0.977967    11.00000   -1.50000
H29C  2    0.500562    0.223690    1.037249    11.00000   -1.50000
HKLF 4
REM  new in P2(1)
REM R1 =  0.0297 for   5355 Fo > 4sig(Fo)  and  0.0429 for all   6511 data
REM    343 parameters refined using      1 restraints
END
WGHT      0.0266      0.0000
REM Highest difference peak  0.418,  deepest hole -0.207,  1-sigma level  0.039
Q1    1   0.3521  0.5207  0.6181  11.00000  0.05    0.31
Q2    1   0.1970  0.0620  1.0378  11.00000  0.05    0.28
Q3    1   0.2072  0.1521  0.9772  11.00000  0.05    0.19
Q4    1   0.4478 -0.5739  1.2657  11.00000  0.05    0.18
Q5    1   0.1551  0.0820  0.9531  11.00000  0.05    0.18
Q6    1   0.4720  0.5637  0.7341  11.00000  0.05    0.17
Q7    1  -0.0603  0.3342  1.4025  11.00000  0.05    0.17
Q8    1   0.2435  0.2457  0.9189  11.00000  0.05    0.17
Q9    1   0.2898  0.4023  0.7756  11.00000  0.05    0.17
Q10   1   0.1177  0.1486  1.0183  11.00000  0.05    0.17
;
