# Supplementary material for: Methyl 8-bromo-3-[1-(4-meth­oxy­phen­yl)-4-oxo-3-phenyl­azetidin-2-yl]-1-methyl-1,2,3,3a,4,9b-hexa­hydro­chromeno[4,3-b]pyrrole-3a-carboxyl­ate
Source: Acta Crystallogr Sect E Struct Rep Online. 2013 Sep 21;69(Pt 10):o1570. doi: 10.1107/S1600536813024963 (PMC3790430; doi:10.1107/S1600536813024963)
Supplement: Supplementary file 2 [file e-69-o1570-Isup2.hkl]

# 
# h,k,l, Fc-squared, Fo-squared, sigma(Fo-squared) and status flag 
# 
data_I
_shelx_title ' new in P2(1)' 
_shelx_refln_list_code          4 
_shelx_F_calc_maximum      149.36 
_exptl_crystal_F_000       596.00 
_reflns_d_resolution_high  0.7420 
 
loop_ 
 _symmetry_equiv_pos_as_xyz 
 'x, y, z' 
 '-x, y+1/2, -z' 
 
_cell_length_a    10.9040 
_cell_length_b    10.7650 
_cell_length_c    11.4050 
_cell_angle_alpha  90.000 
_cell_angle_beta   91.681 
_cell_angle_gamma  90.000 
 
_shelx_F_squared_multiplier     1.000 
 
loop_ 
 _refln_index_h 
 _refln_index_k 
 _refln_index_l 
 _refln_F_squared_calc 
 _refln_F_squared_meas 
 _refln_F_squared_sigma 
 _refln_observed_status 
   8 -11   0       42.70       55.20      8.55 o 
   9 -11   0       22.02       28.78      9.96 o 
   7 -10   0       22.47       19.43      7.79 o 
   8 -10   0       39.83       41.13     10.61 o 
   9 -10   0       10.23       17.02     11.50 o 
  10 -10   0       43.56       61.90     15.05 o 
   3  -9   0      903.52      923.73     60.36 o 
   4  -9   0      315.58      316.16     28.02 o 
   5  -9   0      373.51      368.19     19.44 o 
   6  -9   0       98.42      108.66      9.50 o 
   7  -9   0      144.77      160.06     13.34 o 
   8  -9   0      159.20      170.09     13.83 o 
   9  -9   0      137.97      140.86     13.92 o 
  10  -9   0       31.45       28.99     11.43 o 
  11  -9   0        6.08       -5.47     11.90 o 
   3  -8   0      312.66      307.59     24.23 o 
   4  -8   0      457.64      437.64     19.14 o 
   5  -8   0        3.70        4.06      3.59 o 
   6  -8   0      364.52      344.08     22.12 o 
   7  -8   0      117.60      115.47     11.61 o 
   8  -8   0       54.77       53.47     10.11 o 
   9  -8   0      128.12      141.42     23.18 o 
  10  -8   0       44.87       46.24     12.16 o 
  11  -8   0       75.16       74.30     14.63 o 
  12  -8   0        7.06       -0.11     13.08 o 
   2  -7   0      332.10      362.74     23.89 o 
   3  -7   0      692.19      695.21     26.46 o 
   4  -7   0      724.16      728.27     25.71 o 
   5  -7   0       75.14       72.07      5.13 o 
   6  -7   0      444.22      420.17     27.43 o 
   7  -7   0      273.63      257.82     16.89 o 
   8  -7   0      135.96      137.49      8.80 o 
   9  -7   0      149.93      148.68     10.42 o 
  10  -7   0       11.47        6.12      7.21 o 
  11  -7   0       60.82       68.43      8.74 o 
  12  -7   0       28.28       37.49      8.80 o 
   2  -6   0      182.27      219.44     12.26 o 
   3  -6   0      305.44      289.51     11.91 o 
   4  -6   0      364.67      362.09     12.88 o 
   5  -6   0      497.65      504.88     21.63 o 
   6  -6   0       95.92       99.67      4.08 o 
   7  -6   0       81.46       76.67      5.13 o 
   8  -6   0      170.19      164.46      9.46 o 
   9  -6   0       26.38       33.32      6.92 o 
  10  -6   0      141.62      139.92     10.57 o 
  11  -6   0       94.47       97.49     10.05 o 
  12  -6   0       32.03       27.90      9.14 o 
  13  -6   0       34.00       43.39     10.54 o 
   1  -5   0     1120.47     1228.06     98.63 o 
   2  -5   0     1284.27     1274.52     49.01 o 
   3  -5   0     1102.30     1153.85     32.90 o 
   4  -5   0      647.17      640.51     19.46 o 
   5  -5   0      138.01      137.11      5.31 o 
   6  -5   0      748.97      717.09     20.75 o 
   7  -5   0      343.91      354.98     13.28 o 
   8  -5   0       45.52       43.87      5.47 o 
   9  -5   0      352.56      332.43     17.83 o 
  10  -5   0        7.85        6.99      6.74 o 
  11  -5   0       74.80       89.09      9.77 o 
  12  -5   0      136.92      166.75     13.38 o 
  13  -5   0       41.53       42.76     10.57 o 
   1  -4   0      811.59      788.95     35.75 o 
   2  -4   0      803.64      837.58     29.19 o 
   3  -4   0     1773.27     1779.74     48.85 o 
   4  -4   0     1911.53     1973.75     47.84 o 
   5  -4   0      971.58      966.94     24.22 o 
   6  -4   0      406.10      402.46     12.08 o 
   7  -4   0      200.54      203.70      9.55 o 
   8  -4   0       61.65       64.25      4.68 o 
   9  -4   0      139.43      130.41      9.81 o 
  10  -4   0       69.61       69.47      8.75 o 
  11  -4   0      103.40      104.33     10.33 o 
  12  -4   0        3.75        3.27      8.05 o 
  13  -4   0        7.53        3.22      9.89 o 
  14  -4   0       28.97       33.10     11.58 o 
   3  -3   0     2112.21     2121.39     50.17 o 
   4  -3   0      247.78      235.63      7.71 o 
   5  -3   0     1779.79     1900.28     48.45 o 
   6  -3   0      725.60      722.74     22.50 o 
   7  -3   0      818.15      786.11     27.37 o 
   8  -3   0     1268.44     1222.26     41.17 o 
   9  -3   0      128.95      119.06      8.64 o 
  10  -3   0      204.32      186.43     12.50 o 
  11  -3   0       52.70       43.89      8.05 o 
  12  -3   0       69.01       75.23     10.91 o 
  13  -3   0      128.50      140.87     13.26 o 
  14  -3   0       47.52       54.36     11.83 o 
   1  -2   0     7165.63     7438.15    195.60 o 
   2  -2   0      617.73      599.70     16.60 o 
   3  -2   0     1594.74     1600.70     37.17 o 
   4  -2   0     2759.46     2842.49     68.00 o 
   5  -2   0     2722.75     2860.91     63.16 o 
   6  -2   0      212.77      186.85      6.14 o 
   7  -2   0       17.34       18.80      2.81 o 
   8  -2   0      102.06      100.39      4.82 o 
   9  -2   0      310.80      308.74     13.42 o 
  10  -2   0      270.88      272.52     13.23 o 
  11  -2   0      115.84      115.80      8.83 o 
  12  -2   0       72.72       64.85      8.90 o 
  13  -2   0        9.09       10.44      9.42 o 
  14  -2   0       23.42       21.30     10.60 o 
   1  -1   0     1077.39      976.16     42.56 o 
   2  -1   0     9483.16     9360.77    180.48 o 
   3  -1   0     3966.39     4043.65     73.03 o 
   4  -1   0     2001.83     1998.78     41.36 o 
   5  -1   0       89.83       91.91      3.02 o 
   6  -1   0      628.64      628.92     15.08 o 
   7  -1   0      937.87      863.87     26.00 o 
   8  -1   0      844.89      826.37     25.08 o 
   9  -1   0      254.76      247.63     10.90 o 
  10  -1   0      223.36      216.07     10.22 o 
  11  -1   0      232.15      227.43     12.83 o 
  12  -1   0      214.80      205.49     12.08 o 
  13  -1   0       72.51       71.61      9.45 o 
  14  -1   0       20.10       14.42     10.30 o 
   2   0   0      613.99      626.56     11.02 o 
   3   0   0      312.11      335.71      5.98 o 
   4   0   0     1824.82     1806.42     32.79 o 
   5   0   0     1856.38     1904.68     39.64 o 
   6   0   0      820.44      755.34     19.33 o 
   7   0   0       21.40       28.59      3.81 o 
   8   0   0      178.54      175.75      7.41 o 
   9   0   0      982.17      938.25     28.42 o 
  10   0   0       95.66      104.51      7.07 o 
  11   0   0      280.23      276.10     12.50 o 
  12   0   0       60.12       66.24      8.71 o 
  13   0   0        4.11       -0.81      7.81 o 
  14   0   0       50.34       54.83     11.36 o 
   1   1   0      845.95      876.06     17.81 o 
   2   1   0     9539.00     9568.86    172.12 o 
   3   1   0     3846.47     3988.15     69.39 o 
   4   1   0     2304.73     2318.10     37.73 o 
   5   1   0       87.29       88.13      2.53 o 
   6   1   0      587.56      590.62     14.65 o 
   7   1   0     1105.52     1047.59     24.41 o 
   8   1   0      852.07      833.64     23.20 o 
   9   1   0      243.54      244.92      9.82 o 
  10   1   0      232.53      246.05     11.02 o 
  11   1   0      260.69      261.80     11.90 o 
  12   1   0      182.66      189.29     11.95 o 
  13   1   0       58.71       66.46      9.33 o 
  14   1   0       23.06       16.46     10.56 o 
   0   2   0    14266.54    13827.39    671.25 o 
   1   2   0     6335.94     6563.91    159.26 o 
   2   2   0      771.04      749.27     15.25 o 
   3   2   0     1432.90     1472.72     27.85 o 
   4   2   0     2888.52     2979.94     52.29 o 
   5   2   0     2716.04     2868.56     52.94 o 
   6   2   0      257.50      236.31      6.29 o 
   7   2   0       20.58       14.42      2.47 o 
   8   2   0      104.38      104.48      4.75 o 
   9   2   0      421.85      394.86     11.78 o 
  10   2   0      243.51      248.36     10.31 o 
  11   2   0       81.81       81.49      7.39 o 
  12   2   0       85.75       82.58      8.52 o 
  13   2   0        5.20        4.09      7.93 o 
  14   2   0       19.04       15.54     17.22 o 
   1   3   0      533.43      544.66     12.09 o 
   2   3   0     1079.02     1073.99     22.58 o 
   3   3   0     1938.40     1940.21     43.84 o 
   4   3   0      250.25      240.84      5.85 o 
   5   3   0     1824.69     1961.80     35.97 o 
   6   3   0      756.54      749.73     15.12 o 
   7   3   0      713.74      681.02     17.06 o 
   8   3   0     1303.06     1300.52     31.97 o 
   9   3   0       72.93       70.69      4.86 o 
  10   3   0      208.13      194.23      7.84 o 
  11   3   0       27.65       19.50      5.87 o 
  12   3   0       90.63      100.99      8.13 o 
  13   3   0      144.20      161.65     17.18 o 
  14   3   0       49.30       67.32     20.05 o 
   0   4   0     3931.63     4247.61    130.54 o 
   1   4   0      722.03      695.05     16.48 o 
   2   4   0      959.93      998.89     23.15 o 
   3   4   0     1833.15     1896.28     40.23 o 
   4   4   0     1836.11     1878.12     41.80 o 
   5   4   0      954.34      937.77     18.90 o 
   6   4   0      361.41      344.56      8.26 o 
   7   4   0      183.72      191.64      5.47 o 
   8   4   0       45.62       44.37      3.74 o 
   9   4   0      133.69      132.57      6.11 o 
  10   4   0       98.07      104.31      5.77 o 
  11   4   0      111.05      112.89      7.78 o 
  12   4   0        0.50       -0.47      8.81 o 
  13   4   0       11.95       16.64      9.56 o 
  14   4   0       29.97       39.34     20.95 o 
   1   5   0     1405.05     1486.60     30.25 o 
   2   5   0     1481.83     1453.40     34.13 o 
   3   5   0      871.37      892.34     23.54 o 
   4   5   0      590.19      575.45     14.24 o 
   5   5   0      155.76      152.53      3.99 o 
   6   5   0      687.11      648.30     14.40 o 
   7   5   0      337.56      350.15      8.43 o 
   8   5   0       94.95       90.89      4.09 o 
   9   5   0      338.43      339.02     11.22 o 
  10   5   0        4.23       -3.53      4.51 o 
  11   5   0       70.64       81.57      8.29 o 
  12   5   0      137.09      126.38     12.25 o 
  13   5   0       44.08       42.00     10.20 o 
   0   6   0      973.95      896.43     31.27 o 
   1   6   0     2007.19     1985.50     40.92 o 
   2   6   0      177.97      193.04      5.53 o 
   3   6   0      346.44      324.63      8.97 o 
   4   6   0      367.05      374.02      9.31 o 
   5   6   0      677.91      664.18     15.21 o 
   6   6   0       81.85       80.06      3.10 o 
   7   6   0       69.44       69.04      3.66 o 
   8   6   0      191.62      197.05      7.10 o 
   9   6   0       58.83       54.52      4.95 o 
  10   6   0      120.28      121.80      8.03 o 
  11   6   0       90.27       86.22      7.60 o 
  12   6   0       28.25       32.32     11.09 o 
  13   6   0       38.11       62.12     13.32 o 
   1   7   0      329.17      308.31      7.62 o 
   2   7   0      289.92      295.02      7.54 o 
   3   7   0      772.78      774.19     18.79 o 
   4   7   0      636.25      644.07     15.58 o 
   5   7   0       67.88       67.23      3.39 o 
   6   7   0      532.69      522.02     12.62 o 
   7   7   0      193.84      195.87      6.81 o 
   8   7   0      132.16      131.59      6.57 o 
   9   7   0      149.27      159.69      8.31 o 
  10   7   0        7.54       11.32      5.95 o 
  11   7   0       62.83       58.50      8.06 o 
  12   7   0       28.44       31.76      9.58 o 
   0   8   0      717.39      697.75     28.36 o 
   1   8   0      708.90      716.25     17.72 o 
   2   8   0       86.75       85.21      3.11 o 
   3   8   0      312.29      288.03      8.10 o 
   4   8   0      461.83      443.35     10.87 o 
   5   8   0        6.57        6.14      2.83 o 
   6   8   0      406.08      380.03     10.58 o 
   7   8   0      107.31      107.48      5.70 o 
   8   8   0       45.68       56.62      5.79 o 
   9   8   0      125.31      124.19     11.34 o 
  10   8   0       37.71       41.84      7.23 o 
  11   8   0       61.76       67.61      8.61 o 
  12   8   0        4.22       12.72      9.53 o 
   1   9   0      313.20      323.80     10.10 o 
   2   9   0      323.29      311.07      9.84 o 
   3   9   0      824.49      813.18     21.42 o 
   4   9   0      348.55      337.97     10.71 o 
   5   9   0      346.59      336.42     12.35 o 
   6   9   0       75.52       78.69      6.08 o 
   7   9   0      169.82      179.57      7.54 o 
   8   9   0      131.57      138.13      7.88 o 
   9   9   0      132.78      126.90      8.83 o 
  10   9   0       22.48       22.39      7.31 o 
  11   9   0        7.62        9.73      8.67 o 
   0  10   0       38.14       39.43      4.35 o 
   1  10   0      605.63      570.90     16.56 o 
   2  10   0       87.05       84.55      4.34 o 
   3  10   0       93.93       86.08      3.94 o 
   4  10   0      175.21      178.63      6.44 o 
   5  10   0      159.19      151.33      6.96 o 
   6  10   0      104.70       97.89      6.48 o 
   7  10   0       22.02       16.16      5.25 o 
   8  10   0       34.38       30.99      6.37 o 
   9  10   0       23.08       18.43      7.51 o 
  10  10   0       30.85       28.88      8.73 o 
   1  11   0      267.06      254.16      7.38 o 
   2  11   0       42.57       39.33      3.95 o 
   3  11   0      126.42      128.92      5.56 o 
   4  11   0      135.47      140.56      7.57 o 
   5  11   0       21.10       14.05      6.92 o 
   6  11   0       33.84       27.03      4.87 o 
   7  11   0       34.99       30.98      6.30 o 
   8  11   0       37.98       39.06      7.59 o 
   9  11   0       25.76       30.94      8.19 o 
   0  12   0      166.70      153.15     14.22 o 
   1  12   0      132.96      123.58      5.41 o 
   2  12   0       40.86       39.60      3.80 o 
   3  12   0        6.35       10.93      3.94 o 
   4  12   0       29.16       35.92      4.98 o 
   5  12   0       52.02       53.39      5.87 o 
   6  12   0       12.45       13.61      6.24 o 
   7  12   0       12.05       17.83      7.00 o 
   8  12   0        1.95        5.76      7.33 o 
   1  13   0       98.14       99.93      5.12 o 
   2  13   0       36.45       37.50      4.64 o 
   3  13   0       16.56       20.14      4.83 o 
   4  13   0       31.85       26.63      5.74 o 
   5  13   0       12.52        9.70      7.45 o 
   6  13   0       12.61        8.13      8.26 o 
   0  14   0       20.91       15.92      9.16 o 
   1  14   0       28.68       39.54      5.60 o 
   2  14   0        8.34        4.07      5.03 o 
   3  14   0        7.52        3.82      5.50 o 
  -9 -11   1        7.00       16.23      8.42 o 
   7 -11   1       19.97       22.95      4.61 o 
   8 -11   1       31.23       26.91      9.11 o 
   9 -11   1       40.52       34.72     11.61 o 
 -10 -10   1        1.49       -0.14     10.36 o 
  -9 -10   1      118.58      157.48     14.05 o 
  -8 -10   1       26.38       29.48      8.36 o 
  -7 -10   1       67.76       71.36      8.21 o 
  -6 -10   1       45.62       57.43     16.55 o 
   4 -10   1       21.33       18.49     10.14 o 
   6 -10   1       94.62       92.29     11.05 o 
   7 -10   1       48.62       61.85     10.34 o 
   8 -10   1       69.75       79.92     12.97 o 
   9 -10   1        6.14        6.65     11.66 o 
  10 -10   1        2.46       -5.67     13.29 o 
 -11  -9   1       64.43       46.92     17.04 o 
 -10  -9   1       20.93       10.19     10.77 o 
  -9  -9   1       29.57       29.21     10.37 o 
  -8  -9   1       11.27       13.67      8.31 o 
  -7  -9   1      117.46      124.51     11.03 o 
  -6  -9   1      528.40      526.14     30.04 o 
  -5  -9   1       17.64       30.30     11.81 o 
  -4  -9   1       96.22      115.35     16.68 o 
   3  -9   1      298.53      334.79     24.52 o 
   4  -9   1        3.61       -3.60      8.33 o 
   5  -9   1      273.86      287.48     13.71 o 
   6  -9   1       58.40       66.39     10.61 o 
   7  -9   1       63.29       49.91     11.19 o 
   8  -9   1       95.20       97.80     14.78 o 
   9  -9   1       55.35       85.30     15.09 o 
  10  -9   1       59.66       65.78     16.01 o 
  11  -9   1        2.20        4.31     15.32 o 
 -12  -8   1       10.20       18.86      7.53 o 
 -11  -8   1       41.37       40.04      7.01 o 
 -10  -8   1       81.25       87.78      9.55 o 
  -9  -8   1      128.19      144.04     14.07 o 
  -8  -8   1      168.42      183.75     15.81 o 
  -7  -8   1       71.39       73.30      9.62 o 
  -6  -8   1       38.22       52.58      7.56 o 
  -5  -8   1      128.32      120.14      7.15 o 
  -4  -8   1     1716.95     1799.95     89.12 o 
  -3  -8   1      179.09      189.93     12.52 o 
   2  -8   1       73.22       78.69     10.76 o 
   3  -8   1      104.35      100.04     12.75 o 
   4  -8   1      166.73      167.04      9.43 o 
   5  -8   1      121.28      110.14      7.36 o 
   6  -8   1      110.62      109.46     14.34 o 
   7  -8   1      225.10      235.05     16.47 o 
   8  -8   1      130.31      139.89     13.52 o 
   9  -8   1       40.71       37.50     14.13 o 
  10  -8   1       17.74       32.29     11.20 o 
  11  -8   1      112.10      118.73     19.57 o 
  12  -8   1       60.14       86.91     16.04 o 
 -12  -7   1       38.33       24.05      9.24 o 
 -11  -7   1      117.24      123.65     10.86 o 
 -10  -7   1      118.21      124.10     10.82 o 
  -9  -7   1       76.81       83.10      8.10 o 
  -8  -7   1       15.59       13.91      4.02 o 
  -7  -7   1      106.84      106.08      6.79 o 
  -6  -7   1      975.90      978.74     36.23 o 
  -5  -7   1      209.01      214.15     11.20 o 
  -4  -7   1      281.47      285.91     10.87 o 
  -3  -7   1      158.86      159.44     15.37 o 
  -2  -7   1      494.84      517.17     31.84 o 
   2  -7   1        4.25       -2.32      5.23 o 
   3  -7   1      468.03      480.29     20.23 o 
   4  -7   1      699.14      701.16     27.98 o 
   5  -7   1      419.90      411.23     12.94 o 
   6  -7   1      935.11      947.89     35.42 o 
   7  -7   1       42.57       54.51      8.93 o 
   8  -7   1      172.94      160.50     22.79 o 
   9  -7   1      154.07      164.66     10.40 o 
  10  -7   1      130.85      129.94      9.74 o 
  11  -7   1       25.78       30.31      7.64 o 
  12  -7   1       28.28       29.41      8.29 o 
 -13  -6   1       78.52       83.85     11.79 o 
 -12  -6   1       49.87       38.13      9.51 o 
 -11  -6   1        3.28        2.40      7.71 o 
 -10  -6   1       46.27       36.72      7.62 o 
  -9  -6   1      354.38      350.49     19.18 o 
  -8  -6   1      394.41      409.31     20.89 o 
  -7  -6   1      401.77      391.08     15.23 o 
  -6  -6   1       81.04       77.37      3.80 o 
  -5  -6   1      166.98      163.60      5.72 o 
  -4  -6   1      687.08      672.48     23.34 o 
  -3  -6   1      995.92      971.41     34.63 o 
  -2  -6   1      465.36      484.49     23.11 o 
  -1  -6   1      570.67      646.84     43.61 o 
   1  -6   1     1402.14     1507.69    103.36 o 
   2  -6   1     1897.74     2036.73     75.73 o 
   3  -6   1      270.08      277.85     12.23 o 
   4  -6   1      319.65      318.49     12.67 o 
   5  -6   1       58.29       62.14      3.87 o 
   6  -6   1      582.94      622.12     24.70 o 
   7  -6   1      263.39      272.36     11.19 o 
   8  -6   1      769.86      781.58     29.95 o 
   9  -6   1        5.40        7.28      5.92 o 
  10  -6   1       57.81       48.71      8.06 o 
  11  -6   1      152.23      162.82     12.15 o 
  12  -6   1       96.85       97.12     10.80 o 
  13  -6   1       22.75       20.35      9.58 o 
 -13  -5   1        2.02       -0.78      9.33 o 
 -12  -5   1       69.60       71.76     10.43 o 
 -11  -5   1      112.03      109.86     10.89 o 
 -10  -5   1      285.64      299.83     17.98 o 
  -9  -5   1      175.70      175.61     11.08 o 
  -8  -5   1       35.98       35.87      6.20 o 
  -7  -5   1      447.99      453.76     17.00 o 
  -6  -5   1     1353.76     1383.96     35.66 o 
  -5  -5   1     1130.49     1162.01     32.15 o 
  -4  -5   1       90.89       78.03      9.67 o 
  -3  -5   1      175.72      191.56      6.94 o 
  -2  -5   1      819.97      844.97     44.65 o 
  -1  -5   1     3501.85     3640.05    258.24 o 
   1  -5   1     2238.34     2376.28     92.86 o 
   2  -5   1      149.14      170.01      8.45 o 
   3  -5   1     1304.20     1293.73     45.85 o 
   4  -5   1     1786.96     1786.77     54.93 o 
   5  -5   1      472.11      455.29     12.59 o 
   6  -5   1      154.57      153.80      6.33 o 
   7  -5   1       77.53       82.66      4.39 o 
   8  -5   1       88.98       82.24      6.38 o 
   9  -5   1      135.03      133.43      9.60 o 
  10  -5   1      235.43      230.31     14.16 o 
  11  -5   1       73.16       88.78      9.90 o 
  12  -5   1       45.44       45.03      9.53 o 
  13  -5   1        3.00       -0.52      9.32 o 
 -14  -4   1       64.40       63.26     11.95 o 
 -13  -4   1       79.73       81.50     11.14 o 
 -12  -4   1       47.56       41.62      9.34 o 
 -11  -4   1       58.91       45.56     10.37 o 
 -10  -4   1      167.14      180.82     12.80 o 
  -9  -4   1      629.91      603.51     27.91 o 
  -8  -4   1      293.49      316.05     13.07 o 
  -7  -4   1      443.17      461.43     13.28 o 
  -6  -4   1      272.41      275.57      9.41 o 
  -5  -4   1      100.03       91.74      4.16 o 
  -4  -4   1     3332.66     3463.26     78.83 o 
  -3  -4   1     2224.00     2325.94     62.15 o 
  -2  -4   1     1435.23     1456.01     42.39 o 
  -1  -4   1      803.23      879.86     45.74 o 
   0  -4   1      556.78      512.69     22.45 o 
   1  -4   1     1534.17     1622.37     56.28 o 
   2  -4   1      712.29      632.29     29.20 o 
   3  -4   1     1797.53     1874.61     55.24 o 
   4  -4   1      716.24      748.11     20.27 o 
   5  -4   1       27.36       27.11      2.97 o 
   6  -4   1      862.13      887.77     26.57 o 
   7  -4   1     1780.55     1745.90     61.93 o 
   8  -4   1      193.73      176.39     10.85 o 
   9  -4   1      125.55      128.52      9.96 o 
  10  -4   1       12.09        8.35      7.20 o 
  11  -4   1      170.59      186.27     13.37 o 
  12  -4   1      160.51      172.22     13.77 o 
  13  -4   1       42.29       44.44     10.50 o 
  14  -4   1       11.24        8.77     10.52 o 
 -14  -3   1       43.92       45.29     11.41 o 
 -13  -3   1        6.30       11.49      9.38 o 
 -12  -3   1      114.93      109.04     11.24 o 
 -11  -3   1      100.48       80.17      9.27 o 
 -10  -3   1      208.74      200.99     14.04 o 
  -9  -3   1      374.32      374.70     19.15 o 
  -8  -3   1       94.75       98.22      6.98 o 
  -7  -3   1      664.19      653.25     24.33 o 
  -6  -3   1     1395.61     1380.84     38.98 o 
  -5  -3   1     6522.35     6932.20    172.97 o 
  -4  -3   1       10.01       21.46      4.57 o 
  -3  -3   1     1622.22     1742.21     43.67 o 
  -2  -3   1     1275.20     1267.18     38.94 o 
  -1  -3   1     2287.77     2293.96     81.39 o 
   0  -3   1     4558.37     4868.01    148.39 o 
   1  -3   1     1362.88     1389.42     49.01 o 
   2  -3   1      364.34      388.62     10.93 o 
   3  -3   1     1033.59      966.74     27.07 o 
   4  -3   1     2668.60     2673.12     63.86 o 
   5  -3   1      773.09      755.51     21.24 o 
   6  -3   1       91.90       95.45      6.17 o 
   7  -3   1        6.35        3.60      3.01 o 
   8  -3   1      176.13      172.96      7.73 o 
   9  -3   1      821.98      820.26     32.21 o 
  10  -3   1      162.97      162.90      9.76 o 
  11  -3   1       29.57       21.98      6.88 o 
  12  -3   1       23.18       21.06      8.65 o 
  13  -3   1        2.25       -1.51      9.36 o 
  14  -3   1       10.65        3.80     10.86 o 
 -14  -2   1      113.78      119.85     13.50 o 
 -13  -2   1       14.79       14.70      9.12 o 
 -12  -2   1        7.90        6.21      8.20 o 
 -11  -2   1       77.40       73.53      9.06 o 
 -10  -2   1       59.94       55.39      8.03 o 
  -9  -2   1     1351.10     1323.65     43.96 o 
  -8  -2   1      380.90      387.49     13.36 o 
  -7  -2   1      292.75      275.23      9.46 o 
  -6  -2   1       48.22       45.84      2.92 o 
  -5  -2   1      690.90      686.66     17.21 o 
  -3  -2   1    12960.58    13183.36    308.32 o 
  -2  -2   1     1323.36     1330.64     28.36 o 
  -1  -2   1     2481.99     2563.15     59.11 o 
   0  -2   1     3536.99     3591.91     88.37 o 
   1  -2   1      607.44      624.14     21.02 o 
   2  -2   1     1801.92     1845.65     36.99 o 
   3  -2   1     1678.66     1713.62     43.65 o 
   4  -2   1     1101.08     1134.52     26.10 o 
   5  -2   1      197.05      221.37      6.49 o 
   6  -2   1      878.21      846.87     20.29 o 
   7  -2   1     1948.24     1953.08     50.43 o 
   8  -2   1      788.53      745.28     25.96 o 
   9  -2   1      151.03      138.47      7.68 o 
  10  -2   1      484.21      443.71     20.04 o 
  11  -2   1      511.23      505.21     21.16 o 
  12  -2   1      281.66      305.26     15.74 o 
  13  -2   1        8.39       24.40      8.32 o 
  14  -2   1        8.09       16.96     10.75 o 
 -14  -1   1       32.90       32.40     11.15 o 
 -13  -1   1       15.00       16.22      9.15 o 
 -12  -1   1       93.74       80.09     10.22 o 
 -11  -1   1      291.58      303.83     15.16 o 
 -10  -1   1      413.38      413.34     15.93 o 
  -9  -1   1      289.37      281.64     10.79 o 
  -8  -1   1      112.34      112.10      7.49 o 
  -7  -1   1     1647.39     1609.16     46.46 o 
  -6  -1   1     1168.65     1131.26     30.22 o 
  -5  -1   1     3288.60     3419.38     65.12 o 
  -4  -1   1     1369.93     1447.60     33.03 o 
  -3  -1   1      682.07      684.73     14.83 o 
  -2  -1   1     7312.54     7469.80    163.99 o 
  -1  -1   1     4552.10     4555.44     90.00 o 
   0  -1   1     5749.11     4752.36    194.64 o 
   1  -1   1     3644.71     3676.73     94.62 o 
   2  -1   1     6055.76     6192.72    111.80 o 
   3  -1   1     4087.71     4158.96     80.62 o 
   4  -1   1     2107.95     2104.65     39.89 o 
   5  -1   1      941.04      850.40     21.67 o 
   6  -1   1       38.71       39.17      2.35 o 
   7  -1   1      189.30      193.96      7.17 o 
   8  -1   1       48.74       50.90      4.36 o 
   9  -1   1      349.24      367.74     15.79 o 
  10  -1   1      170.21      168.34      8.72 o 
  11  -1   1       60.02       54.97      7.21 o 
  12  -1   1        4.01        9.86      7.35 o 
  13  -1   1       26.44       36.43      8.48 o 
  14  -1   1       70.17       71.35     12.13 o 
 -14   0   1       19.21       14.60     10.12 o 
 -13   0   1      213.39      225.98     13.76 o 
 -12   0   1       82.59       99.68      9.59 o 
 -11   0   1       59.25       56.77      6.58 o 
 -10   0   1     1034.55      997.86     33.44 o 
  -9   0   1       11.52        8.36      3.71 o 
  -8   0   1     1026.56      993.09     26.73 o 
  -7   0   1        9.05       12.58      2.53 o 
  -6   0   1      934.38     1015.00     23.57 o 
  -5   0   1       22.23       27.76      1.61 o 
  -4   0   1      952.60      955.99     16.41 o 
  -3   0   1     5959.79     6187.37    104.01 o 
  -2   0   1       51.34       48.45      1.58 o 
  -1   0   1     1625.02     1556.22     38.40 o 
   1   0   1      494.31      479.88     13.27 o 
   2   0   1      110.80      105.36      2.70 o 
   3   0   1     2244.93     2150.84     44.59 o 
   4   0   1      229.00      255.51      5.61 o 
   5   0   1      516.80      542.03     12.63 o 
   6   0   1      192.18      172.58      5.41 o 
   7   0   1     1214.39     1162.12     34.13 o 
   8   0   1      689.37      668.14     20.63 o 
   9   0   1      463.50      451.54     16.68 o 
  10   0   1      189.72      194.91      9.72 o 
  11   0   1      117.78      127.18      8.20 o 
  12   0   1      402.42      412.93     19.20 o 
  13   0   1       33.85       49.35      9.01 o 
  14   0   1        6.78        5.33     10.32 o 
 -14   1   1       25.76       18.00     10.72 o 
 -13   1   1       19.60       14.94      8.12 o 
 -12   1   1       67.33       68.42      8.93 o 
 -11   1   1      290.30      302.01     13.40 o 
 -10   1   1      417.38      397.35     15.55 o 
  -9   1   1      319.82      303.51      9.99 o 
  -8   1   1      136.26      143.08      5.24 o 
  -7   1   1     1624.36     1604.93     37.04 o 
  -6   1   1     1115.70     1102.71     24.55 o 
  -5   1   1     3047.93     3196.60     59.57 o 
  -4   1   1     1639.79     1730.15     29.50 o 
  -3   1   1      720.04      722.88     11.91 o 
  -2   1   1     8470.32     8526.58    152.00 o 
  -1   1   1     4488.33     4571.33     83.12 o 
   0   1   1     4994.10     4481.07    128.10 o 
   1   1   1     3193.58     3239.30     70.92 o 
   2   1   1     5886.36     6119.62    116.52 o 
   3   1   1     4315.70     4370.54     81.02 o 
   4   1   1     1926.30     1897.96     39.68 o 
   5   1   1     1069.76      973.05     21.64 o 
   6   1   1       11.49        9.73      2.27 o 
   7   1   1      203.04      221.36      7.43 o 
   8   1   1      101.40       95.32      4.47 o 
   9   1   1      289.24      298.06     11.52 o 
  10   1   1      160.48      163.54      8.62 o 
  11   1   1       42.83       33.75      6.06 o 
  12   1   1        5.02       -6.07      6.07 o 
  13   1   1       24.70       21.53      8.27 o 
  14   1   1       77.44       87.50     11.96 o 
 -14   2   1      105.36      114.85     13.44 o 
 -13   2   1       35.49       37.30      8.53 o 
 -12   2   1        2.67       -1.24      6.25 o 
 -11   2   1       69.36       65.76      6.65 o 
 -10   2   1       74.60       66.22      4.99 o 
  -9   2   1     1092.87     1079.35     28.72 o 
  -8   2   1      405.18      409.68     10.65 o 
  -7   2   1      337.32      315.16      8.25 o 
  -6   2   1       35.17       35.56      2.23 o 
  -5   2   1      672.87      648.21     12.87 o 
  -4   2   1     1210.70     1300.96     22.86 o 
  -3   2   1    13102.95    13394.48    239.84 o 
  -2   2   1     1111.45     1149.38     23.34 o 
  -1   2   1     2539.76     2581.13     51.38 o 
   0   2   1     3080.56     3199.34    106.96 o 
   1   2   1      720.74      731.57     16.40 o 
   2   2   1     1483.83     1534.68     31.63 o 
   3   2   1     1782.48     1793.12     34.96 o 
   4   2   1     1036.71     1079.23     23.07 o 
   5   2   1      286.03      303.68      6.94 o 
   6   2   1      870.13      836.04     19.85 o 
   7   2   1     2107.97     2077.56     49.32 o 
   8   2   1      861.09      783.63     21.65 o 
   9   2   1      159.81      146.42      6.81 o 
  10   2   1      538.13      530.74     18.70 o 
  11   2   1      440.41      466.91     18.21 o 
  12   2   1      284.55      304.84     13.89 o 
  13   2   1       12.31       16.81      8.31 o 
  14   2   1        4.87        7.26     18.40 o 
 -14   3   1       43.54       51.51     20.77 o 
 -13   3   1       10.65       24.37      9.53 o 
 -12   3   1       94.43       92.74      8.21 o 
 -11   3   1       70.69       72.99      6.42 o 
 -10   3   1      268.19      266.22      9.45 o 
  -9   3   1      370.65      357.67     10.88 o 
  -8   3   1       71.60       70.22      3.82 o 
  -7   3   1      781.26      760.09     16.56 o 
  -6   3   1     1096.52     1069.12     24.03 o 
  -5   3   1     6679.26     7065.22    129.77 o 
  -4   3   1       43.80       51.42      1.81 o 
  -3   3   1     1641.66     1796.28     34.82 o 
  -2   3   1     1386.88     1402.97     27.28 o 
  -1   3   1     2283.30     2319.94     50.84 o 
   0   3   1     4603.75     4786.46    124.66 o 
   1   3   1     1460.33     1470.45     35.24 o 
   2   3   1      400.83      416.54      9.74 o 
   3   3   1     1078.60     1022.56     19.90 o 
   4   3   1     2854.29     2792.16     55.84 o 
   5   3   1      848.33      791.52     17.30 o 
   6   3   1       44.86       44.07      2.55 o 
   7   3   1        7.79        5.71      2.49 o 
   8   3   1      193.21      189.01      6.57 o 
   9   3   1      857.83      862.58     25.95 o 
  10   3   1      144.13      144.64      7.52 o 
  11   3   1       21.32       27.82      5.98 o 
  12   3   1       25.06       22.11      6.90 o 
  13   3   1        8.08       16.04      9.90 o 
  14   3   1        8.30       -1.65     19.20 o 
 -14   4   1       49.65       47.76     21.73 o 
 -13   4   1       62.46       75.16     11.01 o 
 -12   4   1       56.53       54.89      7.17 o 
 -11   4   1       62.39       53.05      6.11 o 
 -10   4   1      199.55      205.03      7.58 o 
  -9   4   1      597.45      587.91     16.06 o 
  -8   4   1      249.86      260.24      8.25 o 
  -7   4   1      405.28      420.18     10.59 o 
  -6   4   1      267.80      267.58      7.03 o 
  -5   4   1      152.60      144.33      3.81 o 
  -4   4   1     2843.08     2984.29     64.66 o 
  -3   4   1     2274.84     2377.61     51.14 o 
  -2   4   1     1474.56     1460.26     31.73 o 
  -1   4   1      878.58      936.79     19.38 o 
   0   4   1      596.22      547.16     14.11 o 
   1   4   1     1632.90     1647.00     45.98 o 
   2   4   1      643.30      557.17     12.77 o 
   3   4   1     1967.82     1984.74     42.27 o 
   4   4   1      735.11      745.53     15.64 o 
   5   4   1       65.61       66.48      2.37 o 
   6   4   1     1037.52     1030.50     22.74 o 
   7   4   1     1741.61     1677.14     39.01 o 
   8   4   1      143.52      138.20      5.51 o 
   9   4   1      146.02      141.62      6.21 o 
  10   4   1       25.27       23.71      4.82 o 
  11   4   1      187.39      202.39     11.13 o 
  12   4   1      178.84      182.66     13.38 o 
  13   4   1       48.87       65.69     11.48 o 
  14   4   1       10.92       14.56     20.30 o 
 -13   5   1        0.91       -5.68      9.41 o 
 -12   5   1       63.18       64.14      8.65 o 
 -11   5   1      143.21      144.91      7.74 o 
 -10   5   1      323.14      333.40     11.22 o 
  -9   5   1      153.92      143.37      6.11 o 
  -8   5   1       54.48       51.45      3.86 o 
  -7   5   1      496.14      484.62     11.49 o 
  -6   5   1     1228.89     1255.13     26.93 o 
  -5   5   1     1350.93     1379.83     27.91 o 
  -4   5   1       49.57       53.00      2.35 o 
  -3   5   1      168.38      180.61      5.00 o 
  -2   5   1      875.27      902.70     18.62 o 
  -1   5   1     3425.05     3681.77     79.24 o 
   0   5   1      563.62      516.88     12.87 o 
   1   5   1     2125.28     2217.60     63.49 o 
   2   5   1      171.03      187.65      5.19 o 
   3   5   1     1341.84     1308.88     34.05 o 
   4   5   1     1726.32     1696.33     35.24 o 
   5   5   1      445.49      424.27      9.68 o 
   6   5   1      120.92      119.62      4.14 o 
   7   5   1       68.64       62.02      3.57 o 
   8   5   1       50.10       47.72      3.77 o 
   9   5   1      118.41      107.20      6.00 o 
  10   5   1      231.97      211.69      9.93 o 
  11   5   1       89.97       99.81     10.08 o 
  12   5   1       47.85       36.07      9.65 o 
  13   5   1        6.03       29.21     14.61 o 
 -13   6   1       77.61       85.42     11.33 o 
 -12   6   1       43.53       62.20      8.51 o 
 -11   6   1        6.03       14.51      6.27 o 
 -10   6   1       35.60       33.60      4.98 o 
  -9   6   1      383.87      377.93     12.00 o 
  -8   6   1      449.52      440.26     13.03 o 
  -7   6   1      354.11      344.18      9.72 o 
  -6   6   1       75.80       71.72      3.14 o 
  -5   6   1      205.36      207.67      5.69 o 
  -4   6   1      582.24      587.09     13.76 o 
  -3   6   1      979.30      946.62     20.83 o 
  -2   6   1      406.56      413.98      8.99 o 
  -1   6   1      528.09      581.09     11.82 o 
   0   6   1      528.14      521.89     13.14 o 
   1   6   1     1489.03     1518.09     42.52 o 
   2   6   1     1650.19     1708.64     50.22 o 
   3   6   1      388.24      391.72     10.05 o 
   4   6   1      317.43      317.62      7.71 o 
   5   6   1       35.05       32.41      2.20 o 
   6   6   1      440.19      446.16     11.04 o 
   7   6   1      232.44      236.91      7.77 o 
   8   6   1      788.63      784.76     23.13 o 
   9   6   1       11.64       14.01      5.71 o 
  10   6   1       73.71       85.91      6.86 o 
  11   6   1      144.63      151.43     12.61 o 
  12   6   1       93.25      108.08     11.51 o 
  13   6   1       22.10       17.10     12.40 o 
 -12   7   1       30.40       22.79      8.99 o 
 -11   7   1      102.66      102.02      9.43 o 
 -10   7   1      157.53      171.27     10.99 o 
  -9   7   1       68.26       79.20      6.09 o 
  -8   7   1       10.94        5.36      3.80 o 
  -7   7   1      156.96      158.35      5.49 o 
  -6   7   1      970.57      988.11     23.58 o 
  -5   7   1      291.75      301.36      8.27 o 
  -4   7   1      231.48      226.58      6.61 o 
  -3   7   1      134.86      132.95      3.98 o 
  -2   7   1      663.71      645.59     12.73 o 
  -1   7   1      447.74      429.82      9.71 o 
   0   7   1     1357.13     1412.70     34.34 o 
   1   7   1      310.15      300.53      9.36 o 
   2   7   1        1.70        1.48      2.03 o 
   3   7   1      455.66      459.11     12.12 o 
   4   7   1      613.45      609.10     14.22 o 
   5   7   1      283.17      267.05      6.82 o 
   6   7   1      991.06      984.16     23.92 o 
   7   7   1       33.66       30.14      3.91 o 
   8   7   1      192.47      193.32      8.45 o 
   9   7   1      163.09      153.74      8.63 o 
  10   7   1      112.85      121.80      8.17 o 
  11   7   1       38.70       56.52     11.75 o 
  12   7   1       34.10       33.88     12.00 o 
 -12   8   1        7.67        8.83     10.91 o 
 -11   8   1       30.45       25.87      8.70 o 
 -10   8   1       80.42       83.09      7.66 o 
  -9   8   1      121.55      128.02      7.87 o 
  -8   8   1      186.07      182.84      8.58 o 
  -7   8   1       75.41       79.61      4.69 o 
  -6   8   1       54.24       53.44      4.73 o 
  -5   8   1       82.03       77.99      4.19 o 
  -4   8   1     1783.00     1808.86     43.98 o 
  -3   8   1      173.61      171.84      4.58 o 
  -2   8   1      378.39      359.26      7.58 o 
  -1   8   1      124.94      127.57      3.70 o 
   0   8   1      343.30      347.48     10.51 o 
   1   8   1      185.81      184.07      6.06 o 
   2   8   1      103.38      106.43      4.12 o 
   3   8   1      142.10      141.29      5.21 o 
   4   8   1      183.64      185.13      5.72 o 
   5   8   1      122.64      114.89      4.40 o 
   6   8   1      136.78      134.43      5.42 o 
   7   8   1      155.56      160.89      7.36 o 
   8   8   1      144.76      140.61      8.26 o 
   9   8   1       52.60       41.62      6.43 o 
  10   8   1       22.46       20.41      7.01 o 
  11   8   1      109.62      112.44      9.50 o 
  12   8   1       53.49       54.98     16.90 o 
 -11   9   1       79.16       92.89     18.11 o 
 -10   9   1       33.23       33.86     10.62 o 
  -9   9   1       24.86       29.76      7.08 o 
  -8   9   1       17.34       16.11      5.37 o 
  -7   9   1       92.12       97.43      6.36 o 
  -6   9   1      560.41      566.00     18.93 o 
  -5   9   1        1.25       -3.87      3.87 o 
  -4   9   1      112.28      116.00      5.09 o 
  -3   9   1      226.93      206.92      6.65 o 
  -2   9   1      136.61      126.73      3.95 o 
  -1   9   1       77.70       75.50      2.62 o 
   0   9   1      282.42      271.63      8.69 o 
   1   9   1       98.82       93.26      4.31 o 
   2   9   1      118.23      114.30      5.00 o 
   3   9   1      266.17      273.40      9.94 o 
   4   9   1       33.31       30.19      2.58 o 
   5   9   1      252.29      252.74      9.91 o 
   6   9   1       85.26       86.22      5.18 o 
   7   9   1       66.68       58.71      5.14 o 
   8   9   1      105.27      105.62      7.57 o 
   9   9   1       37.05       39.04      6.81 o 
  10   9   1       53.77       63.18      8.07 o 
  11   9   1        7.20        0.75      7.80 o 
 -10  10   1        0.26       -0.50      8.28 o 
  -9  10   1      102.29      110.04      9.05 o 
  -8  10   1       40.47       33.83      6.77 o 
  -7  10   1       73.47       76.78      6.89 o 
  -6  10   1       50.20       48.37      5.20 o 
  -5  10   1      230.59      219.56      9.38 o 
  -4  10   1      335.45      337.36     11.04 o 
  -3  10   1      243.54      236.38      9.95 o 
  -2  10   1       42.08       48.19      2.99 o 
  -1  10   1       99.08       97.52      4.28 o 
   0  10   1      241.31      230.20      8.02 o 
   1  10   1      255.35      252.84      8.81 o 
   2  10   1       16.80       16.42      3.33 o 
   3  10   1       11.32       14.59      3.38 o 
   4  10   1       18.44       17.57      3.55 o 
   5  10   1       34.40       34.23      4.37 o 
   6  10   1      112.47      113.57      5.89 o 
   7  10   1       39.04       51.85      6.02 o 
   8  10   1       67.16       78.62      7.36 o 
   9  10   1        3.99        4.82      6.49 o 
  10  10   1        5.31       -5.55      8.04 o 
  -9  11   1       10.03       11.45      7.52 o 
  -8  11   1       22.83       15.56      7.04 o 
  -7  11   1       55.29       53.23      6.86 o 
  -6  11   1       56.53       57.79      9.78 o 
  -5  11   1       51.50       43.56      5.64 o 
  -4  11   1      118.77      121.57      6.97 o 
  -3  11   1       19.83       19.27      4.17 o 
  -2  11   1       89.95       83.14      4.24 o 
  -1  11   1       52.93       48.78      3.35 o 
   0  11   1       21.22       32.36      3.80 o 
   1  11   1      172.73      170.24      7.42 o 
   2  11   1       18.87       12.04      4.24 o 
   3  11   1       50.39       48.57      6.18 o 
   4  11   1      156.28      160.91      7.67 o 
   5  11   1       77.05       84.64      5.84 o 
   6  11   1       38.18       50.35      5.02 o 
   7  11   1       15.60       30.57      5.91 o 
   8  11   1       24.11        8.75      6.99 o 
   9  11   1       51.31       59.92      8.68 o 
  -8  12   1       25.09       15.70      7.30 o 
  -7  12   1       35.26       42.41      7.07 o 
  -6  12   1       23.17       19.60      7.10 o 
  -5  12   1       25.21       31.43      6.68 o 
  -4  12   1       48.07       44.90      5.56 o 
  -3  12   1       97.56       92.09      6.15 o 
  -2  12   1       43.37       32.96      3.94 o 
  -1  12   1        9.11        9.01      3.30 o 
   0  12   1      126.19      126.10      5.85 o 
   1  12   1       24.71       33.21      9.43 o 
   2  12   1       64.52       75.07     10.53 o 
   3  12   1       40.78       40.79      8.27 o 
   4  12   1       46.46       48.31      5.07 o 
   5  12   1       26.02       22.68      5.33 o 
   6  12   1       41.73       46.04      5.62 o 
   7  12   1       59.52       65.83      7.72 o 
   8  12   1       16.76       22.99      7.53 o 
  -6  13   1       44.63       45.28      8.24 o 
  -5  13   1       13.35       15.58      7.13 o 
  -4  13   1       39.42       42.89      7.17 o 
  -3  13   1        1.73        7.39      4.89 o 
  -2  13   1       22.77       21.25      4.77 o 
  -1  13   1       39.60       33.24      4.40 o 
   0  13   1       10.82        9.04      3.82 o 
   1  13   1       40.01       39.97      5.93 o 
   2  13   1        0.26       -9.80      9.80 o 
   3  13   1       87.24       69.41      7.27 o 
   4  13   1        5.11        8.61      4.86 o 
   5  13   1       42.18       51.78      5.44 o 
   6  13   1        7.51        0.64      6.21 o 
  -3  14   1        7.21        2.10      6.63 o 
  -2  14   1        8.41        3.96      5.57 o 
  -1  14   1       24.06       19.28      8.27 o 
   0  14   1       16.00       16.14      4.99 o 
   1  14   1       43.77       36.65      5.15 o 
   2  14   1       21.29       32.49     11.90 o 
   3  14   1        4.11        3.30      4.75 o 
  -9 -11   2       64.21       55.35     21.06 o 
  -8 -11   2       12.66       -6.81     17.77 o 
  -7 -11   2       41.43       24.34     16.48 o 
  -6 -11   2       19.59       25.21     16.23 o 
   7 -11   2       37.17       32.80      8.69 o 
   8 -11   2        0.45       -4.85      9.42 o 
   9 -11   2        0.54        5.14     11.83 o 
 -10 -10   2       21.22       26.51     10.73 o 
  -9 -10   2        1.04        4.00     11.97 o 
  -8 -10   2       14.75       14.33      7.31 o 
  -7 -10   2       37.94       38.09     15.90 o 
  -6 -10   2      178.69      150.95     21.12 o 
  -5 -10   2      112.47       95.93     16.08 o 
  -4 -10   2      118.11      135.32     17.53 o 
   5 -10   2      200.12      210.97     17.98 o 
   6 -10   2       13.08       24.45      8.42 o 
   7 -10   2       18.80       29.45     10.18 o 
   8 -10   2      110.83      122.95     16.66 o 
   9 -10   2       80.92       94.32     15.59 o 
  10 -10   2       11.96        1.32     14.13 o 
 -11  -9   2       10.96        0.94     11.69 o 
 -10  -9   2       47.58       47.30     12.18 o 
  -9  -9   2      107.38      113.94     12.63 o 
  -8  -9   2      149.80      175.52     14.52 o 
  -7  -9   2       72.38       56.98      8.57 o 
  -6  -9   2       32.26       30.10      3.91 o 
  -5  -9   2       39.14       16.12     12.30 o 
  -4  -9   2       13.17       11.95     10.45 o 
  -3  -9   2      690.13      691.26     48.43 o 
   3  -9   2      429.08      481.71     34.74 o 
   4  -9   2       56.18       63.93      4.35 o 
   5  -9   2       54.04       74.39      7.46 o 
   6  -9   2      335.12      332.82     28.76 o 
   7  -9   2       60.05       70.43     12.37 o 
   8  -9   2       33.49       19.29     12.19 o 
   9  -9   2       15.27        9.51     12.97 o 
  10  -9   2       69.88       60.13     16.79 o 
  11  -9   2       62.15       67.61     18.89 o 
 -12  -8   2       28.76       28.53      8.60 o 
 -11  -8   2       51.46       47.17      8.34 o 
 -10  -8   2       27.02       31.46      9.92 o 
  -9  -8   2        2.43       -2.85      5.50 o 
  -8  -8   2       31.64       28.74      4.59 o 
  -7  -8   2      165.54      170.01     14.30 o 
  -6  -8   2      183.88      190.36     10.66 o 
  -5  -8   2      302.61      289.87     13.26 o 
  -4  -8   2       27.93       38.38      9.59 o 
  -3  -8   2      158.75      159.15     11.14 o 
  -2  -8   2      498.00      513.36     40.04 o 
   2  -8   2      243.70      222.07     13.65 o 
   3  -8   2      950.87      992.06     36.15 o 
   4  -8   2      277.93      283.78     13.98 o 
   5  -8   2      160.95      167.59     13.55 o 
   6  -8   2       13.69       14.29      8.86 o 
   7  -8   2      143.01      109.08     15.88 o 
   8  -8   2      204.30      195.79     21.41 o 
   9  -8   2      164.71      164.55     19.72 o 
  10  -8   2       22.26       37.56     16.26 o 
  11  -8   2        7.39        2.68     16.05 o 
  12  -8   2       13.54       19.76     18.31 o 
 -12  -7   2        2.61        3.74      8.93 o 
 -11  -7   2       42.66       50.23     12.85 o 
 -10  -7   2      142.51      140.72     10.82 o 
  -9  -7   2      298.93      291.10     16.15 o 
  -8  -7   2       69.68       76.54      8.05 o 
  -7  -7   2       65.22       64.59      5.36 o 
  -6  -7   2      218.05      220.09      8.07 o 
  -5  -7   2      287.10      291.82      9.51 o 
  -4  -7   2      473.06      474.40     19.12 o 
  -3  -7   2      328.59      345.69     21.25 o 
  -2  -7   2      257.55      249.31     22.40 o 
  -1  -7   2       28.08       40.42      7.88 o 
   1  -7   2      912.65      879.60     46.79 o 
   2  -7   2      480.14      489.23     20.25 o 
   3  -7   2       40.91       41.78      4.13 o 
   4  -7   2      798.19      807.81     28.50 o 
   5  -7   2      569.28      581.90     27.57 o 
   6  -7   2      387.66      412.75     22.13 o 
   7  -7   2      151.28      148.20     18.89 o 
   8  -7   2       74.17       78.33     14.89 o 
   9  -7   2       15.91       23.85     12.77 o 
  10  -7   2       86.58      105.03     19.28 o 
  11  -7   2      142.13      156.40     13.23 o 
  12  -7   2        6.24       -0.97      8.15 o 
 -13  -6   2        2.14       -4.64      9.90 o 
 -12  -6   2       53.53       61.27     10.21 o 
 -11  -6   2      179.38      171.43     12.93 o 
 -10  -6   2       97.21      108.61      9.95 o 
  -9  -6   2       27.03       21.18      6.82 o 
  -8  -6   2      141.64      137.01      9.66 o 
  -7  -6   2      458.48      455.52     14.49 o 
  -6  -6   2      512.08      508.03     16.18 o 
  -5  -6   2      206.87      215.93      6.87 o 
  -4  -6   2        9.09        9.44      2.06 o 
  -3  -6   2      727.82      740.30     20.47 o 
  -2  -6   2     1812.08     1879.11     83.56 o 
  -1  -6   2      772.09      785.42     58.99 o 
   0  -6   2      870.79      891.06     40.56 o 
   1  -6   2      267.06      306.23     13.37 o 
   2  -6   2      210.31      218.49     11.35 o 
   3  -6   2      568.32      533.82     20.20 o 
   4  -6   2     1068.18     1062.01     42.23 o 
   5  -6   2      772.98      823.45     32.26 o 
   6  -6   2     1023.61     1061.01     44.30 o 
   7  -6   2      124.42      115.01      7.95 o 
   8  -6   2      359.16      347.52     16.08 o 
   9  -6   2      303.88      305.18     16.60 o 
  10  -6   2       14.62       21.53      6.99 o 
  11  -6   2       13.64       19.13      7.75 o 
  12  -6   2       42.29       36.03      9.02 o 
  13  -6   2       28.07       14.65      9.58 o 
 -13  -5   2       54.60       49.82     11.27 o 
 -12  -5   2        8.93       -2.63      8.27 o 
 -11  -5   2       38.40       45.97      9.02 o 
 -10  -5   2      211.88      206.45     13.43 o 
  -9  -5   2      539.87      527.74     23.18 o 
  -8  -5   2      123.47      123.56      9.77 o 
  -7  -5   2       74.31       75.91      5.45 o 
  -6  -5   2      170.55      171.42      6.53 o 
  -5  -5   2      708.02      693.23     18.18 o 
  -4  -5   2      309.67      286.55      9.78 o 
  -3  -5   2      262.08      252.33      7.25 o 
  -2  -5   2      984.90     1044.38     39.38 o 
  -1  -5   2      346.88      385.58     12.45 o 
   0  -5   2      733.71      727.95     24.28 o 
   1  -5   2     3949.47     4279.65    151.04 o 
   2  -5   2      125.40      114.58      6.01 o 
   3  -5   2      394.38      426.63     18.53 o 
   4  -5   2      165.09      175.64      7.64 o 
   5  -5   2     1092.89     1139.62     39.53 o 
   6  -5   2     1226.86     1280.71     36.15 o 
   7  -5   2      564.35      570.74     21.63 o 
   8  -5   2       79.43       70.55      6.09 o 
   9  -5   2        2.08        0.81      5.85 o 
  10  -5   2       57.85       54.46      8.52 o 
  11  -5   2      193.89      197.18     15.30 o 
  12  -5   2       48.56       53.54      9.61 o 
  13  -5   2       35.01       41.58     10.12 o 
 -14  -4   2       10.47        7.81     10.56 o 
 -13  -4   2       77.30       84.16     11.92 o 
 -12  -4   2      164.56      176.86     13.77 o 
 -11  -4   2       12.46       15.95     11.20 o 
 -10  -4   2      125.18      124.71     10.68 o 
  -9  -4   2       30.95       30.27      6.91 o 
  -8  -4   2       49.77       50.08      6.99 o 
  -7  -4   2      699.48      709.48     19.83 o 
  -6  -4   2     1227.65     1233.86     35.12 o 
  -5  -4   2      809.49      823.05     21.26 o 
  -4  -4   2      552.51      562.07     16.05 o 
  -3  -4   2     2913.08     2910.24     74.26 o 
  -2  -4   2     1170.49     1127.50     33.18 o 
  -1  -4   2     1684.19     1699.15     58.78 o 
   0  -4   2      128.07      131.20      5.27 o 
   1  -4   2      185.08      203.75      9.00 o 
   2  -4   2      153.60      146.44     11.54 o 
   3  -4   2     1113.28     1098.35     36.72 o 
   4  -4   2     2128.56     2267.99     57.08 o 
   5  -4   2      182.33      179.91     10.64 o 
   6  -4   2       98.43       91.26      4.23 o 
   7  -4   2      347.48      353.00     12.88 o 
   8  -4   2      608.98      578.61     22.52 o 
   9  -4   2      727.91      730.11     26.81 o 
  10  -4   2       66.87       66.33      7.69 o 
  11  -4   2        6.02        1.94      7.19 o 
  12  -4   2       28.28       31.48      8.93 o 
  13  -4   2        8.99        7.86      9.44 o 
 -14  -3   2       41.90       47.45     22.22 o 
 -13  -3   2       85.31       95.26     11.86 o 
 -12  -3   2       44.90       53.35      9.87 o 
 -11  -3   2      157.94      155.19     12.37 o 
 -10  -3   2      212.09      220.96     14.92 o 
  -9  -3   2      401.99      373.10     17.92 o 
  -8  -3   2      199.94      200.03     11.09 o 
  -7  -3   2      272.99      265.61     10.38 o 
  -6  -3   2       36.12       36.55      2.64 o 
  -5  -3   2       43.05       48.85      2.31 o 
  -4  -3   2     3419.45     3511.97     80.04 o 
  -3  -3   2     1494.75     1533.04     33.89 o 
  -2  -3   2        8.77       11.70      4.93 o 
  -1  -3   2       12.69       18.67      1.44 o 
   0  -3   2     3117.18     3248.97    102.62 o 
   1  -3   2     3311.09     3547.60    108.09 o 
   2  -3   2     4474.76     4630.44    162.25 o 
   4  -3   2      480.90      476.04     12.54 o 
   5  -3   2     1684.23     1722.60     47.95 o 
   6  -3   2      575.72      544.19     16.44 o 
   7  -3   2     1609.98     1627.34     43.57 o 
   8  -3   2       39.56       34.20      3.59 o 
   9  -3   2      284.29      248.04     12.89 o 
  10  -3   2      181.49      177.70     10.84 o 
  11  -3   2      319.00      318.51     14.65 o 
  12  -3   2       70.05       78.01      9.15 o 
  13  -3   2       24.71       21.05     10.15 o 
  14  -3   2       39.84       36.37     11.41 o 
 -14  -2   2       17.96       12.81     11.01 o 
 -13  -2   2       91.29      113.13     12.14 o 
 -12  -2   2      165.16      191.00     14.83 o 
 -11  -2   2       94.03      106.57     10.55 o 
 -10  -2   2      192.17      202.59     12.89 o 
  -9  -2   2       39.99       35.65      5.68 o 
  -8  -2   2       88.58       89.97      5.81 o 
  -7  -2   2      806.37      795.28     21.67 o 
  -6  -2   2     2443.93     2438.99     63.98 o 
  -5  -2   2     1020.51     1020.12     24.55 o 
  -4  -2   2      336.57      358.32      7.77 o 
  -3  -2   2      871.42      872.62     18.64 o 
  -2  -2   2     9252.61     9564.03    196.53 o 
  -1  -2   2     2696.79     2354.91    261.36 o 
   0  -2   2     2438.43     2457.53     55.03 o 
   1  -2   2       91.35       94.11      2.80 o 
   2  -2   2     3185.94     3133.86     79.37 o 
   3  -2   2     1358.74     1385.47     46.57 o 
   4  -2   2     2343.01     2308.79     51.46 o 
   5  -2   2      749.65      765.68     19.17 o 
   6  -2   2      268.99      286.19      8.42 o 
   7  -2   2      500.29      489.52     14.76 o 
   8  -2   2      621.37      621.60     18.05 o 
   9  -2   2      648.29      646.82     21.02 o 
  10  -2   2       61.05       65.66      7.35 o 
  11  -2   2       52.96       43.81      7.35 o 
  12  -2   2       19.89       18.63      7.28 o 
  13  -2   2       51.03       71.12     10.68 o 
  14  -2   2       35.35       23.14     11.13 o 
 -14  -1   2       93.95       92.84     13.16 o 
 -13  -1   2       37.97       52.17     10.56 o 
 -12  -1   2       39.11       28.72      8.91 o 
 -11  -1   2       48.52       43.81      8.59 o 
 -10  -1   2      534.86      531.30     21.87 o 
  -9  -1   2      357.17      320.76     25.48 o 
  -8  -1   2      632.82      655.99     20.50 o 
  -7  -1   2      107.39      117.69      5.03 o 
  -6  -1   2      500.46      482.38     12.85 o 
  -4  -1   2      355.72      324.55      7.28 o 
  -3  -1   2     1359.63     1347.40     29.24 o 
  -2  -1   2    11758.12    11982.07    246.74 o 
  -1  -1   2     1683.32     1745.36     32.67 o 
   0  -1   2     3640.27     3844.90     97.43 o 
   1  -1   2     5608.51     5877.85    130.52 o 
   2  -1   2     9292.66     9280.11    209.47 o 
   3  -1   2      768.67      754.95     14.09 o 
   4  -1   2      105.36      112.52      3.02 o 
   5  -1   2     2726.11     2836.00     60.22 o 
   6  -1   2     2695.37     2737.88     65.53 o 
   7  -1   2      891.46      854.94     23.25 o 
   8  -1   2       17.15       13.62      3.50 o 
   9  -1   2       22.23       15.77      4.47 o 
  10  -1   2      318.77      329.04     13.99 o 
  11  -1   2      155.14      154.21     10.01 o 
  12  -1   2      253.60      250.21     14.95 o 
  13  -1   2        5.59        1.88      9.07 o 
  14  -1   2        5.96       11.64     10.54 o 
 -14   0   2        4.44        0.26     10.10 o 
 -13   0   2       20.48       27.22      9.70 o 
 -12   0   2      314.82      299.83     18.32 o 
 -11   0   2      205.87      216.47     12.10 o 
 -10   0   2       26.20       30.45      5.51 o 
  -9   0   2       31.63       25.21      3.68 o 
  -8   0   2      195.27      189.45      6.60 o 
  -7   0   2      327.71      308.62      8.90 o 
  -6   0   2     3223.42     3122.36     70.53 o 
  -5   0   2     1466.76     1444.68     29.79 o 
  -4   0   2       86.79       97.66      2.56 o 
  -3   0   2     1408.51     1441.85     27.52 o 
  -2   0   2     1046.26     1077.45     23.87 o 
  -1   0   2     1260.03     1285.21     28.31 o 
   0   0   2     4044.79     4075.89    107.86 o 
   1   0   2     3764.21     3831.39     88.73 o 
   2   0   2     3678.07     3626.51     79.69 o 
   3   0   2      319.91      280.27      6.73 o 
   4   0   2     4273.32     4253.03     98.50 o 
   5   0   2      629.16      590.10     14.39 o 
   6   0   2       18.36       17.49      1.97 o 
   7   0   2       99.99       98.84      6.45 o 
   8   0   2      235.95      228.77      9.87 o 
   9   0   2      329.28      311.17     12.80 o 
  10   0   2      628.17      623.14     22.18 o 
  11   0   2      121.54      133.30      8.34 o 
  12   0   2        4.17       -0.41      7.20 o 
  13   0   2       92.02       99.01     10.54 o 
  14   0   2       33.53       50.19     10.91 o 
 -14   1   2      114.62      154.01     14.01 o 
 -13   1   2       22.40       35.30     11.09 o 
 -12   1   2       29.16       22.33      7.69 o 
 -11   1   2       31.80       38.03      5.67 o 
 -10   1   2      537.85      510.78     15.49 o 
  -9   1   2      227.15      212.45      7.48 o 
  -8   1   2      695.06      712.08     17.78 o 
  -7   1   2      147.04      154.64      5.19 o 
  -6   1   2      456.08      443.97     10.76 o 
  -5   1   2      157.70      164.65      4.07 o 
  -4   1   2      300.15      267.86      5.59 o 
  -3   1   2     1086.14     1122.84     23.12 o 
  -2   1   2    11699.66    12023.58    238.85 o 
  -1   1   2     1624.17     1689.72     37.92 o 
   0   1   2     3951.05     4100.20     97.69 o 
   1   1   2     5220.19     5507.31    124.12 o 
   2   1   2     9762.87     9838.45    199.57 o 
   3   1   2      622.83      620.77     15.50 o 
   4   1   2       78.57       83.05      2.77 o 
   5   1   2     2233.64     2334.41     59.75 o 
   6   1   2     2828.98     2896.51     69.14 o 
   7   1   2      842.56      810.30     22.93 o 
   8   1   2       37.13       48.22      3.68 o 
   9   1   2       25.34       24.55      4.12 o 
  10   1   2      357.98      367.14     14.32 o 
  11   1   2      125.09      132.01      8.50 o 
  12   1   2      269.60      274.14     12.85 o 
  13   1   2        1.52        2.29      8.22 o 
  14   1   2        4.37        3.23     12.56 o 
 -14   2   2       15.97       27.00     10.53 o 
 -13   2   2       91.68       79.99      9.77 o 
 -12   2   2      169.54      161.61      8.87 o 
 -11   2   2       83.50      100.63      6.80 o 
 -10   2   2      189.39      187.72      7.22 o 
  -9   2   2       47.12       39.67      3.91 o 
  -8   2   2      123.27      118.37      4.59 o 
  -7   2   2      792.59      755.62     18.48 o 
  -6   2   2     2409.08     2426.56     49.83 o 
  -5   2   2     1179.56     1189.98     20.50 o 
  -4   2   2      343.24      371.79      7.23 o 
  -3   2   2     1004.89      992.94     19.39 o 
  -2   2   2     9154.64     9538.02    173.64 o 
  -1   2   2     1980.06     2069.17     40.26 o 
   0   2   2     1931.63     2004.82     51.48 o 
   1   2   2       96.74       99.97      2.52 o 
   2   2   2     3437.71     3403.17     72.15 o 
   3   2   2      933.42      959.62     30.21 o 
   4   2   2     2358.98     2338.73     50.95 o 
   5   2   2      813.14      834.26     19.06 o 
   6   2   2      283.41      285.35      8.25 o 
   7   2   2      530.99      515.40     14.58 o 
   8   2   2      486.32      494.88     15.74 o 
   9   2   2      527.13      522.79     18.15 o 
  10   2   2      103.58      112.93      7.19 o 
  11   2   2       48.42       47.10      6.32 o 
  12   2   2       11.59       16.54      6.49 o 
  13   2   2       53.77       59.36     12.94 o 
  14   2   2       32.08       19.58     19.85 o 
 -14   3   2       27.06       18.22     17.84 o 
 -13   3   2       99.41      113.28     11.79 o 
 -12   3   2       50.94       63.56      6.64 o 
 -11   3   2      164.65      163.90      7.67 o 
 -10   3   2      261.32      270.96      9.05 o 
  -9   3   2      315.38      303.68      9.98 o 
  -8   3   2      234.16      237.36      7.23 o 
  -7   3   2      329.06      327.21      8.04 o 
  -6   3   2       42.38       37.44      2.48 o 
  -5   3   2       54.09       47.10      2.07 o 
  -4   3   2     3700.30     3765.64     73.93 o 
  -3   3   2     1312.01     1373.30     29.81 o 
  -2   3   2       31.58       34.06      1.27 o 
  -1   3   2        9.82       11.14      0.73 o 
   0   3   2     3285.99     3436.30     83.12 o 
   1   3   2     3306.71     3465.87     99.43 o 
   2   3   2     4537.06     4639.73    105.01 o 
   3   3   2      151.10      149.51      3.95 o 
   4   3   2      415.39      412.60      9.91 o 
   5   3   2     1816.51     1837.68     38.80 o 
   6   3   2      410.64      395.66     11.73 o 
   7   3   2     1597.97     1575.60     42.75 o 
   8   3   2       21.66       18.00      3.35 o 
   9   3   2      300.98      279.00     10.50 o 
  10   3   2      222.55      224.19     10.06 o 
  11   3   2      216.62      207.99     10.95 o 
  12   3   2       86.65       84.91     10.50 o 
  13   3   2       25.62       17.13     14.85 o 
  14   3   2       35.44       29.36     18.49 o 
 -14   4   2        9.13       -2.59     19.11 o 
 -13   4   2       93.32      100.97     11.75 o 
 -12   4   2      160.39      173.35     10.06 o 
 -11   4   2       28.78       32.78      5.23 o 
 -10   4   2      144.57      150.03      6.38 o 
  -9   4   2       21.15       22.29      3.93 o 
  -8   4   2       79.26       75.66      4.33 o 
  -7   4   2      795.46      789.43     17.26 o 
  -6   4   2     1321.98     1328.53     28.33 o 
  -5   4   2      612.65      645.81     14.31 o 
  -4   4   2      596.82      592.61     12.40 o 
  -3   4   2     2648.19     2726.04     57.23 o 
  -2   4   2     1168.29     1138.24     22.47 o 
  -1   4   2     1686.77     1674.66     44.09 o 
   0   4   2       74.17       65.92      5.87 o 
   1   4   2      191.13      201.18      6.93 o 
   2   4   2      236.58      228.67      5.78 o 
   3   4   2     1048.79      995.17     23.33 o 
   4   4   2     1959.80     2045.33     48.43 o 
   5   4   2      109.34      113.73      3.58 o 
   6   4   2      106.96       99.54      3.65 o 
   7   4   2      449.80      438.13     11.28 o 
   8   4   2      558.90      554.96     16.37 o 
   9   4   2      601.87      627.32     20.76 o 
  10   4   2       95.47      105.13      6.51 o 
  11   4   2        6.57       11.17      7.72 o 
  12   4   2       22.45       17.92      9.20 o 
  13   4   2        7.60        7.32     12.02 o 
 -13   5   2       73.11       91.00      9.77 o 
 -12   5   2       11.41       11.43      8.58 o 
 -11   5   2       49.49       51.02      5.64 o 
 -10   5   2      191.16      187.15      7.89 o 
  -9   5   2      450.89      435.73     13.14 o 
  -8   5   2      180.33      171.70      6.14 o 
  -7   5   2      110.48      112.49      4.07 o 
  -6   5   2      183.45      189.86      5.48 o 
  -5   5   2      623.86      617.27     13.89 o 
  -4   5   2      386.21      374.54      7.67 o 
  -3   5   2      207.28      193.66      5.03 o 
  -2   5   2     1065.62     1125.87     23.16 o 
  -1   5   2      273.80      309.51      9.33 o 
   0   5   2      653.13      644.36     21.55 o 
   1   5   2     4009.36     4272.72    131.53 o 
   2   5   2      140.93      129.31      4.20 o 
   3   5   2      413.84      426.98     11.59 o 
   4   5   2      149.95      154.70      4.65 o 
   5   5   2     1303.01     1307.41     28.91 o 
   6   5   2     1150.45     1147.16     27.68 o 
   7   5   2      529.19      543.29     14.57 o 
   8   5   2      101.33       96.38      4.42 o 
   9   5   2        0.13        4.02      4.21 o 
  10   5   2      102.30      117.22      8.27 o 
  11   5   2      174.49      164.74     12.46 o 
  12   5   2       63.20       80.67     10.82 o 
  13   5   2       35.45       49.98     13.07 o 
 -13   6   2        5.19        6.14      9.88 o 
 -12   6   2       58.85       57.83      8.64 o 
 -11   6   2      171.12      176.15      9.03 o 
 -10   6   2      106.98      109.66      6.39 o 
  -9   6   2       38.16       39.62      4.69 o 
  -8   6   2      140.11      140.84      5.84 o 
  -7   6   2      368.30      351.26     10.38 o 
  -6   6   2      436.76      432.36     11.56 o 
  -5   6   2      189.14      190.02      5.37 o 
  -4   6   2       16.61       16.32      1.83 o 
  -3   6   2      749.81      753.53     16.68 o 
  -2   6   2     1631.39     1618.22     34.14 o 
  -1   6   2      853.45      819.66     21.88 o 
   0   6   2     1005.09     1030.44     30.72 o 
   1   6   2      278.63      304.50      9.39 o 
   2   6   2      277.75      276.81      8.28 o 
   3   6   2      603.26      586.91     16.86 o 
   4   6   2      970.68      951.04     22.25 o 
   5   6   2      691.27      692.84     16.91 o 
   6   6   2     1025.36     1023.42     25.59 o 
   7   6   2      141.86      139.15      5.88 o 
   8   6   2      455.11      440.90     14.45 o 
   9   6   2      295.68      307.78     14.41 o 
  10   6   2       26.05       30.12      6.97 o 
  11   6   2       18.60       23.13      8.91 o 
  12   6   2       43.91       40.78     10.29 o 
  13   6   2       23.73       27.03     12.57 o 
 -12   7   2        0.39       -9.05     12.06 o 
 -11   7   2       50.30       52.13      7.31 o 
 -10   7   2      115.03      117.54      8.15 o 
  -9   7   2      306.72      275.19     10.66 o 
  -8   7   2       51.11       65.93      4.83 o 
  -7   7   2       91.90       92.98      4.52 o 
  -6   7   2      220.69      222.60      7.29 o 
  -5   7   2      214.25      212.25      6.23 o 
  -4   7   2      549.66      543.34     11.53 o 
  -3   7   2      377.18      384.08      8.99 o 
  -2   7   2      259.19      259.70      5.74 o 
  -1   7   2       18.08       22.31      2.08 o 
   0   7   2     1214.83     1241.90     39.03 o 
   1   7   2      973.30      926.46     28.88 o 
   2   7   2      447.94      455.42     13.85 o 
   3   7   2       49.22       56.27      3.77 o 
   4   7   2      755.66      751.37     18.91 o 
   5   7   2      746.05      739.40     17.84 o 
   6   7   2      376.22      356.31     11.59 o 
   7   7   2      201.52      216.73      8.34 o 
   8   7   2       76.47       71.19      5.73 o 
   9   7   2       16.43       12.61      5.30 o 
  10   7   2       86.32       87.02      8.52 o 
  11   7   2      145.71      143.98     12.23 o 
  12   7   2        9.14       13.82     15.05 o 
 -12   8   2       28.75       30.96     11.45 o 
 -11   8   2       63.19       57.19      8.59 o 
 -10   8   2       31.71       24.58      7.41 o 
  -9   8   2        0.97       -0.73      5.51 o 
  -8   8   2       25.26       24.65      4.69 o 
  -7   8   2      185.33      180.87      8.30 o 
  -6   8   2      154.32      157.27      7.38 o 
  -5   8   2      289.12      257.40      7.97 o 
  -4   8   2       18.33       14.88      2.40 o 
  -3   8   2      143.78      128.48      3.85 o 
  -2   8   2      521.54      513.59     11.19 o 
  -1   8   2      562.22      564.43     14.36 o 
   0   8   2      155.63      175.14      7.12 o 
   1   8   2      268.18      281.21     10.13 o 
   2   8   2      283.69      269.28      7.98 o 
   3   8   2      980.03     1012.51     28.94 o 
   4   8   2      314.65      306.63     10.71 o 
   5   8   2      172.47      167.58      6.37 o 
   6   8   2       14.88       12.28      3.41 o 
   7   8   2      188.44      178.28      7.14 o 
   8   8   2      213.94      215.20     10.72 o 
   9   8   2      147.61      149.28      9.18 o 
  10   8   2       18.12       21.23      7.96 o 
  11   8   2        4.58        0.45     10.79 o 
 -11   9   2       17.14       28.79      8.72 o 
 -10   9   2       35.86       28.88      7.90 o 
  -9   9   2       87.96       87.32      8.24 o 
  -8   9   2      163.11      166.80      9.74 o 
  -7   9   2       98.23       90.68      7.12 o 
  -6   9   2       24.11       19.27      4.46 o 
  -5   9   2       70.91       74.79      4.55 o 
  -4   9   2       57.10       51.14      3.16 o 
  -3   9   2      605.52      593.00     15.15 o 
  -2   9   2       66.70       61.41      3.10 o 
  -1   9   2       44.67       41.22      3.09 o 
   0   9   2      104.24      100.97      4.87 o 
   1   9   2      399.85      384.68     13.32 o 
   2   9   2      142.64      141.54      6.55 o 
   3   9   2      438.80      431.71     14.95 o 
   4   9   2       67.93       76.48      6.63 o 
   5   9   2       47.25       43.24      3.67 o 
   6   9   2      357.75      364.64     12.85 o 
   7   9   2       32.26       27.41      4.68 o 
   8   9   2       43.38       45.19      6.39 o 
   9   9   2       20.85       11.56      6.44 o 
  10   9   2       85.22       78.31     10.02 o 
  11   9   2       47.07       33.45     14.51 o 
 -10  10   2       19.14        8.00      7.78 o 
  -9  10   2        3.50       -6.93      6.93 o 
  -8  10   2       11.59        4.79      6.42 o 
  -7  10   2       48.61       49.96      7.88 o 
  -6  10   2      160.37      153.27     10.33 o 
  -5  10   2       89.16       90.30      6.65 o 
  -4  10   2      106.49      105.95      5.18 o 
  -3  10   2       70.99       73.38      3.79 o 
  -2  10   2      138.83      134.20      5.04 o 
  -1  10   2      249.99      244.68      8.42 o 
   0  10   2      203.90      198.60      8.06 o 
   1  10   2       57.14       61.15      4.55 o 
   2  10   2       79.68       74.67      4.92 o 
   3  10   2      458.27      463.81     17.86 o 
   4  10   2      121.36      107.23     10.00 o 
   5  10   2      211.20      212.19      8.23 o 
   6  10   2       11.30        6.36      3.91 o 
   7  10   2       16.08       18.63      4.64 o 
   8  10   2      131.05      152.12      8.94 o 
   9  10   2       60.13       68.62      7.75 o 
  10  10   2       11.52        6.68      9.03 o 
  -9  11   2       67.73       74.05      8.63 o 
  -8  11   2        7.58        9.95      6.87 o 
  -7  11   2       36.42       43.03      7.88 o 
  -6  11   2       21.06       28.96     14.34 o 
  -5  11   2       70.23       60.29      7.30 o 
  -4  11   2       82.99       89.43      6.36 o 
  -3  11   2      112.87      110.59      5.73 o 
  -2  11   2       17.42       17.88      3.41 o 
  -1  11   2       14.86       13.27      2.93 o 
   0  11   2      183.01      183.40      8.80 o 
   1  11   2       81.13       81.33      5.34 o 
   2  11   2       71.24       65.20      5.11 o 
   3  11   2       85.52       87.66      7.70 o 
   4  11   2        3.27        9.56      6.16 o 
   5  11   2      141.77      146.25      6.47 o 
   6  11   2       36.34       40.19      4.69 o 
   7  11   2       20.75       24.40      5.78 o 
   8  11   2        0.27       -1.34      6.12 o 
   9  11   2        1.62        3.06      7.71 o 
  -8  12   2       30.87       17.20     11.42 o 
  -7  12   2       57.25       58.35      8.93 o 
  -6  12   2       47.32       49.52      8.09 o 
  -5  12   2       29.62       25.18      7.00 o 
  -4  12   2        6.85        2.48      6.11 o 
  -3  12   2       67.32       63.28      5.00 o 
  -2  12   2       99.56       99.68      5.49 o 
  -1  12   2       32.27       33.21      3.44 o 
   0  12   2       91.41       92.87      5.96 o 
   1  12   2        2.39        1.57     11.89 o 
   2  12   2       34.10       21.94      7.61 o 
   3  12   2       62.74       55.20      9.05 o 
   4  12   2       14.11       10.22      9.97 o 
   5  12   2       56.11       52.50      4.48 o 
   6  12   2        3.17        1.05      4.69 o 
   7  12   2       30.07       29.50      6.85 o 
  -6  13   2       25.60       30.10      8.33 o 
  -5  13   2       57.78       64.70      8.41 o 
  -4  13   2       13.29        9.50      6.66 o 
  -3  13   2       37.10       39.36      6.80 o 
  -2  13   2        5.26        2.13      4.57 o 
  -1  13   2        3.93        5.24      4.12 o 
   0  13   2       57.99       49.43      8.87 o 
   1  13   2       12.56       15.49      8.13 o 
   2  13   2       37.34       43.12     12.39 o 
   3  13   2        2.05       -1.23     11.63 o 
   4  13   2       26.45       26.37     13.58 o 
   5  13   2        4.19       10.05      4.39 o 
   6  13   2        2.46       12.63      8.07 o 
  -3  14   2       10.87       12.72     17.12 o 
  -2  14   2       80.68       78.82      9.11 o 
  -1  14   2       21.50       19.32      5.34 o 
   0  14   2       37.97       38.17      5.09 o 
   1  14   2        4.88       -2.84     11.01 o 
   2  14   2        9.15       -6.94     11.46 o 
   3  14   2       14.62        8.08     13.55 o 
  -7 -12   3       12.58       -2.90     16.14 o 
  -9 -11   3       20.54       20.25     19.38 o 
  -8 -11   3       63.78       76.32     21.91 o 
  -7 -11   3       58.34       55.49     19.72 o 
  -6 -11   3       79.96       75.81     18.85 o 
  -5 -11   3        3.29        3.08     13.89 o 
  -4 -11   3       50.66       41.80     14.60 o 
   6 -11   3        3.21       -6.81      6.81 o 
   7 -11   3       96.48       95.79     13.38 o 
   8 -11   3       32.89       38.50     12.26 o 
   9 -11   3        1.39        3.77     12.06 o 
 -10 -10   3       46.34       55.39     11.52 o 
  -9 -10   3       11.24        1.82      8.68 o 
  -8 -10   3       82.14       77.34      8.82 o 
  -7 -10   3       40.55       31.48     15.88 o 
  -6 -10   3      147.21      194.51     22.33 o 
  -5 -10   3      307.07      296.34     30.01 o 
  -4 -10   3      168.34      166.80     21.08 o 
  -3 -10   3       20.83       36.26     11.92 o 
   4 -10   3      135.73      124.46     12.30 o 
   5 -10   3      205.81      203.76     13.31 o 
   6 -10   3       86.35       80.61     12.75 o 
   7 -10   3       34.31       22.20     11.30 o 
   8 -10   3        2.19        8.60     11.59 o 
   9 -10   3       14.54       24.38     13.31 o 
  10 -10   3       46.73       68.95     16.72 o 
 -11  -9   3       45.50       48.74     27.39 o 
 -10  -9   3       35.63       57.39     12.00 o 
  -9  -9   3       73.29       82.69     11.91 o 
  -8  -9   3       62.00       63.30      9.97 o 
  -7  -9   3      154.49      144.29     11.75 o 
  -6  -9   3      305.85      301.54     31.48 o 
  -5  -9   3      235.70      203.62     23.45 o 
  -4  -9   3      389.40      402.18     37.29 o 
  -3  -9   3      696.53      664.95     46.98 o 
  -2  -9   3      531.63      602.94     44.32 o 
   2  -9   3      723.46      736.41     55.87 o 
   3  -9   3      114.58      125.46      6.99 o 
   4  -9   3       63.40       61.60      5.52 o 
   5  -9   3        8.76       -1.13      5.77 o 
   6  -9   3       11.72       13.42      9.65 o 
   7  -9   3      137.09      157.78     17.60 o 
   8  -9   3       90.86       94.68     15.76 o 
   9  -9   3       40.68       46.87     14.74 o 
  10  -9   3       17.35       20.52     15.63 o 
  11  -9   3       22.98       37.71     18.62 o 
 -11  -8   3       36.68       46.65      8.64 o 
 -10  -8   3       84.74       82.19      8.59 o 
  -9  -8   3      153.47      160.67     11.09 o 
  -8  -8   3      122.31      124.36      8.88 o 
  -7  -8   3       65.51       58.96      4.86 o 
  -6  -8   3      110.11      106.61      6.42 o 
  -5  -8   3      420.98      412.61     20.88 o 
  -4  -8   3      190.76      212.49     24.88 o 
  -3  -8   3      294.88      271.55     26.44 o 
  -2  -8   3        3.84       -0.07      7.86 o 
  -1  -8   3      138.00      138.44     14.80 o 
   1  -8   3      539.64      548.58     25.44 o 
   2  -8   3      249.31      267.84     11.03 o 
   3  -8   3      114.44      114.74      5.95 o 
   4  -8   3       88.97       86.78      4.66 o 
   5  -8   3        5.49        5.92      5.75 o 
   6  -8   3     1101.29     1130.18     57.45 o 
   7  -8   3       88.49       85.43     13.91 o 
   8  -8   3       20.21       17.80     12.64 o 
   9  -8   3       80.38       79.63     15.92 o 
  10  -8   3       27.68       17.44     14.65 o 
  11  -8   3       61.54       70.76     19.85 o 
 -12  -7   3       51.27       56.95     10.58 o 
 -11  -7   3      117.88      117.60     11.18 o 
 -10  -7   3        6.64        3.75      7.31 o 
  -9  -7   3       69.84       66.98      8.17 o 
  -8  -7   3      187.54      184.64     11.69 o 
  -7  -7   3       95.99      104.21      6.29 o 
  -6  -7   3      310.52      320.63     11.53 o 
  -5  -7   3      413.36      383.44     12.81 o 
  -4  -7   3      940.70      940.85     29.76 o 
  -3  -7   3      208.42      227.88     13.19 o 
  -2  -7   3     1474.97     1520.36     59.19 o 
  -1  -7   3      129.68      137.56      6.49 o 
   0  -7   3       16.70       23.05      4.66 o 
   1  -7   3      513.74      523.93     21.67 o 
   2  -7   3      391.46      372.34     14.92 o 
   3  -7   3      541.20      536.63     21.45 o 
   4  -7   3      540.77      558.98     21.04 o 
   5  -7   3      175.64      181.89     10.08 o 
   6  -7   3       17.27       21.46      9.45 o 
   7  -7   3       19.03       31.57     11.61 o 
   8  -7   3      258.15      265.61     28.11 o 
   9  -7   3       55.82       52.27     14.85 o 
  10  -7   3       76.34       91.75     18.27 o 
  11  -7   3        4.34        1.01      6.26 o 
  12  -7   3       62.78       68.99      9.47 o 
 -13  -6   3       74.41       94.52     12.33 o 
 -12  -6   3       36.43       46.11     10.22 o 
 -11  -6   3       40.70       45.15      9.08 o 
 -10  -6   3       75.26       78.13      8.91 o 
  -9  -6   3       72.68       78.12      8.84 o 
  -8  -6   3      275.11      258.34     14.81 o 
  -7  -6   3       21.74       25.74      5.15 o 
  -6  -6   3      675.64      648.11     21.98 o 
  -5  -6   3      105.80      114.86      4.97 o 
  -4  -6   3      697.48      691.60     25.90 o 
  -3  -6   3      142.49      133.61      6.51 o 
  -2  -6   3        2.31        2.88      2.68 o 
  -1  -6   3      159.35      170.84     17.46 o 
   1  -6   3     1340.64     1383.38     47.67 o 
   2  -6   3      656.67      681.53     25.73 o 
   3  -6   3       99.99      113.52      6.66 o 
   4  -6   3      395.24      413.39     21.20 o 
   5  -6   3      630.36      651.85     30.70 o 
   6  -6   3     1674.55     1586.62    105.69 o 
   7  -6   3       32.07       33.78     11.77 o 
   8  -6   3        7.23        5.86      3.74 o 
   9  -6   3       77.74       83.55      8.51 o 
  10  -6   3      160.88      174.16     14.28 o 
  11  -6   3       30.53       40.27     11.31 o 
  12  -6   3       37.83       39.89     10.59 o 
 -13  -5   3       44.55       32.01     10.73 o 
 -12  -5   3       86.92       98.73     11.16 o 
 -11  -5   3       68.27       71.39      9.98 o 
 -10  -5   3      104.70      100.05     10.91 o 
  -9  -5   3        3.38       -1.00      6.47 o 
  -8  -5   3       68.27       69.49      7.56 o 
  -7  -5   3      975.59      978.07     29.76 o 
  -6  -5   3      591.87      597.04     17.21 o 
  -5  -5   3        4.55        2.29      1.21 o 
  -4  -5   3      627.03      650.85     17.66 o 
  -3  -5   3      614.23      563.50     17.16 o 
  -2  -5   3     2207.95     2297.00     69.65 o 
  -1  -5   3      787.84      806.75     31.08 o 
   0  -5   3       26.32       25.21      4.42 o 
   1  -5   3     2023.42     2114.01     73.41 o 
   3  -5   3      729.43      737.15     36.13 o 
   4  -5   3     1485.04     1541.38     61.02 o 
   5  -5   3      450.80      496.36     23.36 o 
   6  -5   3       87.35       88.21      4.25 o 
   7  -5   3      346.16      353.59     15.92 o 
   8  -5   3      360.14      372.30     14.25 o 
   9  -5   3      108.88      109.62      9.13 o 
  10  -5   3        1.43        8.00      7.73 o 
  11  -5   3       32.82       23.76      9.62 o 
  12  -5   3       79.37       83.76     12.42 o 
  13  -5   3       89.48       97.45     13.68 o 
 -13  -4   3       21.94       17.98     10.32 o 
 -12  -4   3       20.44       24.31      9.15 o 
 -11  -4   3       30.52       24.56      8.33 o 
 -10  -4   3      111.36      100.50      9.88 o 
  -9  -4   3      361.76      349.85     20.27 o 
  -8  -4   3       31.98       32.58      6.10 o 
  -7  -4   3      145.45      141.35      5.50 o 
  -6  -4   3       97.88       95.23      4.71 o 
  -5  -4   3     1706.43     1688.96     47.24 o 
  -4  -4   3     1590.67     1636.82     43.53 o 
  -3  -4   3      270.08      274.01      7.58 o 
  -2  -4   3       42.86       44.87      2.04 o 
   0  -4   3     1088.92     1142.99     40.32 o 
   1  -4   3     1498.41     1564.60     50.80 o 
   2  -4   3     1194.28     1233.52     50.65 o 
   3  -4   3      449.04      515.97     18.86 o 
   4  -4   3     1100.31     1080.06     30.79 o 
   5  -4   3     1305.29     1283.99     41.35 o 
   6  -4   3     1631.44     1561.77     46.79 o 
   7  -4   3      367.66      369.49     16.03 o 
   8  -4   3       67.33       73.97      6.40 o 
   9  -4   3      319.03      299.09     14.49 o 
  10  -4   3      100.73      106.11      8.73 o 
  11  -4   3       54.07       60.86      7.77 o 
  12  -4   3        3.72       -6.26      8.24 o 
  13  -4   3        1.19        7.29     10.52 o 
 -14  -3   3       33.63       39.22     11.49 o 
 -13  -3   3       39.12       29.59     10.28 o 
 -12  -3   3       86.67       81.47     10.64 o 
 -11  -3   3       83.25       83.84      9.99 o 
 -10  -3   3        0.95        7.43      7.17 o 
  -9  -3   3       75.95       65.56      8.03 o 
  -8  -3   3      420.32      439.91     15.82 o 
  -7  -3   3      353.79      343.95      9.59 o 
  -6  -3   3      185.73      176.24      5.60 o 
  -5  -3   3      387.88      372.55      8.60 o 
  -4  -3   3      930.79     1029.29     23.13 o 
  -3  -3   3     8231.96     8727.95    202.87 o 
  -2  -3   3     1865.47     1988.37     52.37 o 
  -1  -3   3     1180.19     1238.39     35.06 o 
   0  -3   3       44.74       49.10      2.33 o 
   1  -3   3     5043.01     5262.40    157.47 o 
   2  -3   3      311.23      282.36      7.08 o 
   4  -3   3      688.40      689.55     19.01 o 
   5  -3   3      629.69      651.63     20.34 o 
   6  -3   3      146.04      136.66      6.56 o 
   7  -3   3      136.31      128.35      5.76 o 
   8  -3   3      420.88      408.69     12.32 o 
   9  -3   3      431.17      421.52     18.55 o 
  10  -3   3      209.28      190.58     11.41 o 
  11  -3   3       26.34       19.34      7.34 o 
  12  -3   3      160.80      154.66     11.29 o 
  13  -3   3      145.97      176.34     13.89 o 
 -14  -2   3       77.67       85.37     12.90 o 
 -13  -2   3        1.52        8.30      9.37 o 
 -12  -2   3       51.70       37.40      8.92 o 
 -11  -2   3       32.95       44.62      8.47 o 
 -10  -2   3      230.74      213.94     13.47 o 
  -9  -2   3      444.90      435.69     23.41 o 
  -8  -2   3       50.52       59.52      4.14 o 
  -7  -2   3       76.39       74.41      4.01 o 
  -6  -2   3     1098.76     1116.08     25.55 o 
  -5  -2   3     2281.97     2351.60     52.05 o 
  -4  -2   3     1002.50      968.71     20.53 o 
  -3  -2   3      642.76      637.59     14.88 o 
  -2  -2   3      320.84      310.61      7.04 o 
  -1  -2   3     2559.88     2696.97     73.79 o 
   0  -2   3      842.49      833.03     27.47 o 
   1  -2   3     6305.92     6330.79    199.18 o 
   2  -2   3      697.10      685.49     21.98 o 
   3  -2   3      807.02      901.10     21.90 o 
   4  -2   3      873.63      899.45     26.13 o 
   5  -2   3     1767.71     1700.39     45.67 o 
   6  -2   3      237.95      220.87      7.40 o 
   7  -2   3      582.12      580.62     17.23 o 
   8  -2   3      335.33      330.65     11.71 o 
   9  -2   3       95.37       84.37      7.40 o 
  10  -2   3      139.56      142.45      9.90 o 
  11  -2   3      182.90      172.34     10.71 o 
  12  -2   3       49.63       50.75      8.43 o 
  13  -2   3        6.83        9.39      9.52 o 
  14  -2   3       16.79       13.55     13.23 o 
 -14  -1   3        1.41      -10.23     10.23 o 
 -13  -1   3       61.04       60.24     10.75 o 
 -12  -1   3      146.12      166.36     13.09 o 
 -11  -1   3      110.24      104.88     10.53 o 
 -10  -1   3        1.24        0.11      7.18 o 
  -9  -1   3      122.50      118.69      6.28 o 
  -8  -1   3      430.69      411.98     11.75 o 
  -7  -1   3     1046.37     1033.15     25.69 o 
  -6  -1   3      431.02      417.19     11.30 o 
  -5  -1   3      105.73      105.08      3.55 o 
  -4  -1   3      164.05      155.21      4.01 o 
  -3  -1   3     7721.73     7833.28    167.35 o 
  -2  -1   3     5834.37     5835.97    133.97 o 
  -1  -1   3     3648.81     3736.76     97.92 o 
   0  -1   3     4244.28     4422.62    101.36 o 
   1  -1   3     5501.79     5670.78    132.17 o 
   2  -1   3     5571.35     5739.48    141.29 o 
   3  -1   3     2053.03     2086.75     42.85 o 
   4  -1   3      462.49      409.46     10.62 o 
   5  -1   3      160.48      167.83      5.80 o 
   6  -1   3       90.32       99.83      3.90 o 
   7  -1   3      212.52      222.41     10.37 o 
   8  -1   3      548.61      534.40     17.99 o 
   9  -1   3      792.37      777.44     26.71 o 
  10  -1   3      218.36      221.86     11.50 o 
  11  -1   3       55.06       45.91      7.56 o 
  12  -1   3      134.91      132.45     10.54 o 
  13  -1   3       75.23       72.92     11.01 o 
  14  -1   3       40.02       48.89     14.29 o 
 -14   0   3        1.58       -3.43     10.68 o 
 -13   0   3        0.31       -5.65      9.64 o 
 -12   0   3       26.48       23.67      8.88 o 
 -11   0   3      119.23      118.21      9.27 o 
 -10   0   3      128.94      120.51      6.71 o 
  -9   0   3     2547.61     2438.28     63.24 o 
  -8   0   3      122.76      120.25      5.33 o 
  -7   0   3       65.13       62.61      3.73 o 
  -6   0   3     1306.86     1285.24     29.61 o 
  -5   0   3     2677.14     2620.70     56.17 o 
  -4   0   3       12.65       15.15      1.42 o 
  -3   0   3     2172.05     2148.48     43.15 o 
  -2   0   3       11.67       14.30      1.10 o 
  -1   0   3     8949.96     8767.95    183.35 o 
   0   0   3    22308.33    21357.10    564.35 o 
   1   0   3      165.70      139.03      3.72 o 
   2   0   3     9002.06     8952.66    219.68 o 
   3   0   3      255.36      245.81      6.77 o 
   4   0   3      754.09      733.96     18.70 o 
   5   0   3     2700.97     2729.39     67.34 o 
   6   0   3     1015.44      890.66     24.27 o 
   7   0   3       20.36       26.17      3.78 o 
   8   0   3      125.04      117.72      6.43 o 
   9   0   3      316.25      297.73     12.27 o 
  10   0   3      162.36      168.85      8.88 o 
  11   0   3       64.57       64.29      6.79 o 
  12   0   3       46.04       46.14      8.17 o 
  13   0   3        3.74       -1.07      9.13 o 
  14   0   3        4.18        1.80     12.41 o 
 -14   1   3        1.54       -7.23     10.28 o 
 -13   1   3       80.38       79.42     11.42 o 
 -12   1   3      145.83      148.72     10.56 o 
 -11   1   3       88.55       91.13      6.81 o 
 -10   1   3        2.97       -0.50      4.44 o 
  -9   1   3      127.94      123.34      5.44 o 
  -8   1   3      379.04      362.48     10.95 o 
  -7   1   3     1062.35     1031.29     25.75 o 
  -6   1   3      440.91      429.79      9.72 o 
  -5   1   3      125.50      124.30      3.60 o 
  -4   1   3      166.82      158.98      4.42 o 
  -3   1   3     7472.87     7702.68    169.15 o 
  -2   1   3     6480.23     6554.63    135.58 o 
  -1   1   3     4151.25     4167.66     87.63 o 
   0   1   3     4122.28     4302.14    107.30 o 
   1   1   3     4962.39     5110.10    124.17 o 
   2   1   3     6308.84     6469.99    133.78 o 
   3   1   3     1742.23     1789.33     42.57 o 
   4   1   3      505.00      453.94     10.75 o 
   5   1   3      201.49      209.29      6.33 o 
   6   1   3       72.87       81.68      3.72 o 
   7   1   3      365.45      384.62     15.44 o 
   8   1   3      634.07      617.79     17.01 o 
   9   1   3      790.64      785.36     26.66 o 
  10   1   3      230.32      234.42     10.79 o 
  11   1   3       58.84       46.82      6.62 o 
  12   1   3      119.80      113.21      9.86 o 
  13   1   3       93.50      102.66     11.33 o 
  14   1   3       36.38       31.44     17.93 o 
 -14   2   3       68.97       77.41     12.79 o 
 -13   2   3        0.56       -3.37      9.08 o 
 -12   2   3       55.17       54.21      8.35 o 
 -11   2   3       51.65       56.63      5.54 o 
 -10   2   3      214.73      203.88      7.67 o 
  -9   2   3      517.99      498.73     13.57 o 
  -8   2   3       35.92       34.39      3.47 o 
  -7   2   3       56.94       59.36      3.36 o 
  -6   2   3      961.49      968.21     20.71 o 
  -5   2   3     2353.82     2441.09     45.25 o 
  -4   2   3     1109.48     1078.02     22.33 o 
  -3   2   3      840.38      813.68     18.61 o 
  -2   2   3      342.68      329.95      7.52 o 
  -1   2   3     2785.05     2836.52     58.10 o 
   0   2   3     1061.66     1046.55     25.26 o 
   1   2   3     6112.69     6269.43    137.29 o 
   2   2   3      853.13      812.05     17.81 o 
   3   2   3      791.35      880.06     20.90 o 
   4   2   3     1019.63     1056.69     26.19 o 
   5   2   3     1787.17     1729.69     45.20 o 
   6   2   3      219.84      209.56      6.74 o 
   7   2   3      628.08      617.14     17.05 o 
   8   2   3      324.18      315.94     11.37 o 
   9   2   3      158.00      156.90      6.95 o 
  10   2   3      169.47      185.87      8.94 o 
  11   2   3      150.48      141.57      8.82 o 
  12   2   3       59.77       60.46      7.29 o 
  13   2   3        6.59      -10.96     17.42 o 
  14   2   3       19.38       37.51     20.45 o 
 -14   3   3       42.57       31.93     13.66 o 
 -13   3   3       55.39       70.41      9.57 o 
 -12   3   3       65.84       68.94      6.41 o 
 -11   3   3       66.03       79.47      6.21 o 
 -10   3   3        0.67        1.75      4.03 o 
  -9   3   3       71.90       71.98      4.71 o 
  -8   3   3      408.74      405.06     11.89 o 
  -7   3   3      307.85      300.87      7.93 o 
  -6   3   3      202.02      191.76      5.46 o 
  -5   3   3      336.69      331.17      7.71 o 
  -4   3   3      807.53      915.89     21.26 o 
  -3   3   3     8438.02     8964.16    172.03 o 
  -2   3   3     1504.62     1569.16     37.56 o 
  -1   3   3     1319.59     1357.68     31.86 o 
   0   3   3       49.02       53.26      1.81 o 
   1   3   3     4697.31     4826.47    120.11 o 
   2   3   3      239.62      211.21      6.47 o 
   3   3   3      689.80      645.32     20.52 o 
   4   3   3      680.06      696.71     17.55 o 
   5   3   3      688.41      716.90     17.64 o 
   6   3   3      175.81      167.60      6.41 o 
   7   3   3      180.42      178.32      6.29 o 
   8   3   3      398.28      366.14     13.10 o 
   9   3   3      459.71      440.87     14.84 o 
  10   3   3      236.68      213.31     10.01 o 
  11   3   3       24.67       25.19      6.02 o 
  12   3   3      183.36      154.50     12.63 o 
  13   3   3      114.48      123.55     16.42 o 
 -13   4   3       20.18       25.13      8.64 o 
 -12   4   3       14.48       10.87      6.15 o 
 -11   4   3       30.48       21.61      5.31 o 
 -10   4   3       90.35       93.39      5.72 o 
  -9   4   3      437.30      427.51     12.15 o 
  -8   4   3       26.35       20.77      3.50 o 
  -7   4   3      125.72      121.86      4.31 o 
  -6   4   3      138.60      132.89      4.17 o 
  -5   4   3     1804.26     1801.39     36.14 o 
  -4   4   3     1531.89     1616.46     35.12 o 
  -3   4   3      224.86      234.63      5.78 o 
  -2   4   3       28.75       33.20      1.71 o 
  -1   4   3      175.37      171.02      4.49 o 
   0   4   3     1457.37     1472.39     32.78 o 
   1   4   3     1291.56     1325.75     44.69 o 
   2   4   3     1183.91     1199.33     34.32 o 
   3   4   3      429.00      505.09     12.98 o 
   4   4   3     1051.74     1022.55     26.07 o 
   5   4   3     1512.79     1521.97     35.12 o 
   6   4   3     1393.80     1381.14     38.92 o 
   7   4   3      417.46      422.97     13.26 o 
   8   4   3       66.66       68.73      5.68 o 
   9   4   3      292.81      286.09     12.33 o 
  10   4   3      102.73      119.10      9.97 o 
  11   4   3       50.06       55.76     10.12 o 
  12   4   3        1.67       -4.18      8.44 o 
  13   4   3        1.65       -1.80     21.38 o 
 -13   5   3       33.06       42.44     10.24 o 
 -12   5   3       72.26       81.48      8.02 o 
 -11   5   3       82.27       83.42      6.24 o 
 -10   5   3      102.40      103.60      5.85 o 
  -9   5   3       16.37       18.07      4.03 o 
  -8   5   3       74.17       80.85      4.65 o 
  -7   5   3     1001.54      983.94     22.09 o 
  -6   5   3      489.73      512.37     12.72 o 
  -5   5   3        1.08        0.44      1.93 o 
  -4   5   3      497.48      542.54     13.16 o 
  -3   5   3      686.09      659.34     13.27 o 
  -2   5   3     2157.12     2207.08     45.67 o 
  -1   5   3      923.11      913.46     20.28 o 
   0   5   3       12.98       12.66      1.25 o 
   1   5   3     1946.18     2059.10     59.22 o 
   2   5   3      821.38      861.39     24.92 o 
   3   5   3      630.11      624.71     14.85 o 
   4   5   3     1393.83     1402.75     35.27 o 
   5   5   3      503.37      535.31     13.78 o 
   6   5   3       99.83       90.57      4.33 o 
   7   5   3      442.72      433.93     13.35 o 
   8   5   3      272.67      277.06     12.80 o 
   9   5   3      116.66      126.90     10.71 o 
  10   5   3        3.02       13.42      7.47 o 
  11   5   3       37.15       40.81      9.14 o 
  12   5   3       73.89       86.22     23.43 o 
  13   5   3       94.39      116.28     35.50 o 
 -13   6   3       79.03       95.21     14.02 o 
 -12   6   3       35.75       47.29      8.64 o 
 -11   6   3       38.32       41.82      5.85 o 
 -10   6   3       60.10       60.90      5.64 o 
  -9   6   3      109.81      112.59      5.92 o 
  -8   6   3      265.74      260.62      8.76 o 
  -7   6   3       26.93       21.94      3.52 o 
  -6   6   3      661.08      650.15     14.98 o 
  -5   6   3      127.58      143.57      4.14 o 
  -4   6   3      870.53      859.73     17.08 o 
  -3   6   3      196.94      193.10      4.50 o 
  -2   6   3        5.85        8.18      1.41 o 
  -1   6   3      255.15      255.83      6.72 o 
   0   6   3      497.49      471.23     12.18 o 
   1   6   3     1264.53     1313.35     42.07 o 
   2   6   3      548.45      577.60     17.91 o 
   3   6   3       93.63      100.46      3.92 o 
   4   6   3      532.42      537.28     12.22 o 
   5   6   3      754.44      749.63     17.30 o 
   6   6   3     1351.76     1318.67     39.07 o 
   7   6   3       56.84       58.61      5.00 o 
   8   6   3        7.72        1.86      5.19 o 
   9   6   3       58.09       59.23      7.15 o 
  10   6   3      174.04      168.99     10.99 o 
  11   6   3       55.93       54.38      9.69 o 
  12   6   3       31.42       42.51     11.97 o 
 -12   7   3       45.73       62.45     10.57 o 
 -11   7   3      109.74      113.77      9.72 o 
 -10   7   3       11.28        3.05      6.11 o 
  -9   7   3       79.47       80.90      6.13 o 
  -8   7   3      177.55      176.33      7.78 o 
  -7   7   3       66.36       80.19      6.02 o 
  -6   7   3      357.57      375.52      9.68 o 
  -5   7   3      350.56      341.73      8.51 o 
  -4   7   3      912.03      897.69     19.21 o 
  -3   7   3      286.29      289.62      6.55 o 
  -2   7   3     1331.10     1371.29     30.28 o 
  -1   7   3      100.97      103.11      4.49 o 
   0   7   3       21.11       29.15      2.37 o 
   1   7   3      513.92      500.55     15.20 o 
   2   7   3      423.01      406.03     14.89 o 
   3   7   3      660.90      659.90     16.69 o 
   4   7   3      392.02      395.86     10.22 o 
   5   7   3      177.13      172.29      6.56 o 
   6   7   3       15.49       20.22      3.43 o 
   7   7   3        8.78        6.30      4.28 o 
   8   7   3      270.78      294.47     13.73 o 
   9   7   3       38.00       29.67      6.68 o 
  10   7   3       77.37       80.41      8.45 o 
  11   7   3        3.59       12.36      9.05 o 
  12   7   3       63.49       73.71     17.10 o 
 -11   8   3       34.82       39.70      8.50 o 
 -10   8   3       57.19       43.96      8.17 o 
  -9   8   3      153.74      159.14      9.93 o 
  -8   8   3      129.99      119.16      6.72 o 
  -7   8   3       82.89       73.33      6.47 o 
  -6   8   3      162.62      154.67      6.76 o 
  -5   8   3      319.68      315.18     10.25 o 
  -4   8   3      292.39      284.85      7.53 o 
  -3   8   3      296.97      294.27      7.71 o 
  -2   8   3       10.29        9.15      1.75 o 
  -1   8   3      156.04      160.13      5.96 o 
   0   8   3     1109.92     1143.96     30.42 o 
   1   8   3      419.77      431.72     14.12 o 
   2   8   3      182.38      182.84      6.71 o 
   3   8   3      119.00      110.79      5.68 o 
   4   8   3       52.42       50.32      3.80 o 
   5   8   3       39.36       41.96      3.36 o 
   6   8   3     1072.10     1055.50     30.28 o 
   7   8   3       69.33       68.47      5.63 o 
   8   8   3       21.60       20.49      6.86 o 
   9   8   3       79.47       86.23      9.35 o 
  10   8   3       19.07       20.70      8.71 o 
  11   8   3       45.25       58.35     15.72 o 
 -11   9   3       42.19       52.94      8.94 o 
 -10   9   3       28.88       32.71      8.01 o 
  -9   9   3       85.20       82.27      8.23 o 
  -8   9   3       50.57       49.09      7.04 o 
  -7   9   3      140.99      133.18     10.25 o 
  -6   9   3      290.05      269.72     18.10 o 
  -5   9   3      219.04      215.43      8.36 o 
  -4   9   3      465.88      442.97     12.68 o 
  -3   9   3      611.80      585.62     16.18 o 
  -2   9   3      558.74      557.03     13.28 o 
  -1   9   3       40.10       41.70      3.55 o 
   0   9   3       42.14       44.60      4.23 o 
   1   9   3      324.42      306.81     11.14 o 
   2   9   3      739.19      773.97     24.55 o 
   3   9   3       94.92       89.95     12.44 o 
   4   9   3      104.21       96.72      6.30 o 
   5   9   3        7.55        5.07      3.08 o 
   6   9   3       16.95       13.48      3.99 o 
   7   9   3      150.13      158.85      7.59 o 
   8   9   3       90.42       93.00      8.75 o 
   9   9   3       27.82       29.01      8.20 o 
  10   9   3       17.91       18.23      8.78 o 
 -10  10   3       40.53       37.37      8.47 o 
  -9  10   3       20.65       35.05      7.72 o 
  -8  10   3       72.24       71.99      7.81 o 
  -7  10   3       36.15       22.02      7.13 o 
  -6  10   3      136.53      121.65      9.60 o 
  -5  10   3      315.52      298.39     13.19 o 
  -4  10   3      198.41      187.47      7.58 o 
  -3  10   3       39.70       42.60      3.75 o 
  -2  10   3       14.51       15.24      2.89 o 
  -1  10   3      214.59      206.92      8.59 o 
   0  10   3      127.56      127.25      6.80 o 
   1  10   3      149.72      138.40      7.54 o 
   2  10   3       99.69      101.68      6.56 o 
   3  10   3        9.12       14.29      5.78 o 
   4  10   3      132.68      123.87      8.00 o 
   5  10   3      194.73      182.51      7.59 o 
   6  10   3      103.97      101.34      5.78 o 
   7  10   3       26.81       30.47      6.88 o 
   8  10   3        2.29       -0.08      7.18 o 
   9  10   3       14.82       25.41      8.61 o 
  10  10   3       39.17       41.86     11.13 o 
  -9  11   3       15.84        3.08      7.90 o 
  -8  11   3       57.36       63.30      8.28 o 
  -7  11   3       62.28       66.21      8.84 o 
  -6  11   3       84.46       83.55      8.80 o 
  -5  11   3        4.83        8.01      6.55 o 
  -4  11   3       65.15       72.90      7.85 o 
  -3  11   3      154.33      150.18      7.71 o 
  -2  11   3      280.14      287.20     10.70 o 
  -1  11   3       70.05       67.52      5.12 o 
   0  11   3      100.96      102.54      6.72 o 
   1  11   3      259.32      245.48     11.54 o 
   2  11   3       16.37       10.68      4.93 o 
   3  11   3       91.04       88.67      8.57 o 
   4  11   3       17.95       18.14      4.44 o 
   5  11   3       35.08       35.14      3.92 o 
   6  11   3        7.05       12.77      4.19 o 
   7  11   3       95.50      111.59      9.41 o 
   8  11   3       31.90       38.28      8.32 o 
  -7  12   3       12.51        6.30     10.11 o 
  -6  12   3       44.70       49.32      8.23 o 
  -5  12   3       47.98       57.85      8.00 o 
  -4  12   3       56.50       46.27      7.15 o 
  -3  12   3       28.75       29.80      5.17 o 
  -2  12   3        2.17        2.71      4.24 o 
  -1  12   3       38.30       34.67      3.86 o 
   0  12   3       41.39       47.04      6.17 o 
   1  12   3      110.71      102.93      7.37 o 
   2  12   3       16.45       14.52      6.69 o 
   3  12   3        2.53       -7.94      7.94 o 
   4  12   3        3.50        6.09      4.87 o 
   5  12   3       76.30       81.16      5.17 o 
   6  12   3       26.47       21.89      5.45 o 
   7  12   3       21.95       24.43      8.60 o 
  -5  13   3        7.51       -0.85      7.33 o 
  -4  13   3        0.18        7.44      6.96 o 
  -3  13   3       85.02       79.44      8.18 o 
  -2  13   3       34.25       36.59      4.66 o 
  -1  13   3       64.04       61.42      5.24 o 
   0  13   3        2.60        0.81      8.30 o 
   1  13   3        9.90        9.48      8.53 o 
   2  13   3       59.12       64.39     13.64 o 
   3  13   3       65.34       66.27     10.57 o 
   4  13   3        0.27      -13.06     13.06 o 
   5  13   3        2.92        0.08      6.19 o 
  -2  14   3        0.13       -1.59      7.32 o 
  -1  14   3        0.70        0.54      5.00 o 
   0  14   3       21.23       33.45     12.75 o 
   1  14   3       55.67       57.10     13.93 o 
   2  14   3        1.86      -12.62     12.62 o 
  -7 -12   4       32.43       25.08     18.69 o 
  -6 -12   4       24.88       35.26     17.64 o 
  -5 -12   4       17.73       12.64     15.65 o 
   7 -12   4       65.10       75.85     10.94 o 
  -8 -11   4       82.47      108.14     23.27 o 
  -7 -11   4       54.48       74.40     20.52 o 
  -6 -11   4       33.27       29.45     15.30 o 
  -5 -11   4       97.52      118.44     19.16 o 
  -4 -11   4       68.37       72.19     15.54 o 
  -3 -11   4       41.14       47.56     13.20 o 
   4 -11   4      140.31      146.41     12.33 o 
   5 -11   4      113.23      133.73     14.47 o 
   6 -11   4       20.45       27.18      9.49 o 
   7 -11   4        6.92       10.09     10.41 o 
   8 -11   4       10.70        5.47     11.83 o 
 -10 -10   4       20.03       24.24     19.93 o 
  -9 -10   4      151.96      172.21     16.12 o 
  -8 -10   4       63.72       94.52     21.68 o 
  -7 -10   4       62.50       60.36     19.54 o 
  -6 -10   4       34.80       38.05     16.57 o 
  -5 -10   4       10.54        0.92     13.62 o 
  -4 -10   4       99.41       94.48     17.06 o 
  -3 -10   4      213.77      234.37     20.77 o 
  -2 -10   4      112.57      134.00     16.50 o 
   3 -10   4      284.07      284.68     23.16 o 
   4 -10   4       11.13       12.10      7.44 o 
   5 -10   4       12.87       14.33      6.28 o 
   6 -10   4       26.25       27.06     10.83 o 
   7 -10   4      131.82      156.60     18.73 o 
   8 -10   4       12.55       20.50     13.11 o 
   9 -10   4        6.73       -5.18     14.20 o 
 -10  -9   4        5.95        2.51      8.91 o 
  -9  -9   4      140.82      154.99     10.84 o 
  -8  -9   4       20.80       13.67      4.91 o 
  -7  -9   4       88.84       93.27      9.49 o 
  -6  -9   4      237.48      220.62     24.67 o 
  -5  -9   4       26.17       32.53     13.87 o 
  -4  -9   4       56.52       65.25     13.67 o 
  -3  -9   4      149.57      164.72     17.15 o 
  -2  -9   4      175.95      184.78     20.25 o 
  -1  -9   4      125.96      127.17     14.42 o 
   0  -9   4       81.30       66.77      6.94 o 
   1  -9   4      310.37      329.98     16.75 o 
   2  -9   4      282.81      284.95     13.09 o 
   3  -9   4      166.37      168.19     15.59 o 
   4  -9   4       24.30       14.93      5.78 o 
   5  -9   4      489.38      485.49     40.51 o 
   6  -9   4       15.36       14.42     10.20 o 
   7  -9   4       39.08       43.32     12.62 o 
   8  -9   4       51.30       46.09     13.24 o 
   9  -9   4      109.33      118.23     19.05 o 
  10  -9   4       52.38       49.30     17.46 o 
 -11  -8   4       56.13       64.94      9.81 o 
 -10  -8   4        9.69       13.21      7.62 o 
  -9  -8   4      271.31      298.01     16.72 o 
  -8  -8   4      153.88      147.25      9.81 o 
  -7  -8   4      111.07      115.07      8.45 o 
  -6  -8   4      226.73      208.34     12.02 o 
  -5  -8   4       26.19       26.73      4.51 o 
  -4  -8   4      886.47      891.79     38.86 o 
  -3  -8   4       10.03        8.89      9.78 o 
  -2  -8   4      495.63      509.70     21.38 o 
  -1  -8   4       52.08       51.43      4.36 o 
   0  -8   4      488.96      499.58     20.17 o 
   1  -8   4      114.61      131.61      8.73 o 
   2  -8   4      640.44      699.62     31.36 o 
   3  -8   4      362.50      368.47     14.33 o 
   4  -8   4       30.37       32.61      7.22 o 
   5  -8   4      297.56      299.37     17.83 o 
   6  -8   4       40.94       47.94     11.70 o 
   7  -8   4       83.64       81.70     13.98 o 
   8  -8   4       97.78       84.79     16.08 o 
   9  -8   4       59.31       40.39     15.88 o 
  10  -8   4       10.03       -3.48     15.65 o 
  11  -8   4       16.00        8.46     16.99 o 
 -12  -7   4       42.21       53.12     10.13 o 
 -11  -7   4       38.24       49.78      9.81 o 
 -10  -7   4       82.83       83.72      9.68 o 
  -9  -7   4      106.35      107.08      9.45 o 
  -8  -7   4       52.36       45.16      7.02 o 
  -7  -7   4      134.10      123.43      9.55 o 
  -6  -7   4      111.22      115.22      7.56 o 
  -5  -7   4      306.24      317.73     10.23 o 
  -4  -7   4      228.30      227.05      9.72 o 
  -3  -7   4      143.40      135.29      7.61 o 
  -2  -7   4      606.58      637.46     21.11 o 
  -1  -7   4      404.83      392.81     17.06 o 
   0  -7   4      412.42      443.30     22.29 o 
   1  -7   4      563.99      579.30     20.78 o 
   2  -7   4       41.62       37.98      3.51 o 
   3  -7   4      104.86       88.22     19.74 o 
   4  -7   4      944.63     1027.10     40.97 o 
   5  -7   4      848.65      873.54     45.07 o 
   6  -7   4      148.98      158.96     18.33 o 
   7  -7   4       58.74       47.90     12.64 o 
   8  -7   4       69.31       66.43     14.85 o 
   9  -7   4       82.50       74.65     16.26 o 
  10  -7   4       96.04      108.57     19.58 o 
  11  -7   4       91.40      104.97     21.66 o 
  12  -7   4       12.14       12.35     19.36 o 
 -12  -6   4       40.63       32.83     10.04 o 
 -11  -6   4       87.91       75.94     10.24 o 
 -10  -6   4        1.83        5.41      7.59 o 
  -9  -6   4      308.81      295.59     17.58 o 
  -8  -6   4      474.84      471.80     23.06 o 
  -7  -6   4      398.85      395.13     15.18 o 
  -6  -6   4      103.02       90.09      6.36 o 
  -5  -6   4      168.38      156.06      7.00 o 
  -4  -6   4      539.30      534.86     16.23 o 
  -3  -6   4      695.28      700.78     21.86 o 
  -2  -6   4      340.47      335.72     11.69 o 
  -1  -6   4      702.97      716.26     25.12 o 
   0  -6   4      859.90      893.22     35.86 o 
   1  -6   4      877.08      903.85     33.51 o 
   2  -6   4      475.78      490.44     27.26 o 
   3  -6   4      579.02      608.78     34.79 o 
   4  -6   4       59.68       57.09      6.81 o 
   5  -6   4       53.00       52.67      7.33 o 
   6  -6   4      533.71      530.19     42.09 o 
   7  -6   4      224.09      208.58     23.09 o 
   8  -6   4       99.12      106.29      6.61 o 
   9  -6   4      103.76      114.81     10.04 o 
  10  -6   4        7.24        0.04      7.35 o 
  11  -6   4       66.88       71.87     10.51 o 
  12  -6   4       24.90       28.22     10.18 o 
 -13  -5   4       15.08        9.06     12.68 o 
 -12  -5   4       37.25       37.34     10.00 o 
 -11  -5   4      104.02      100.70     11.42 o 
 -10  -5   4      184.77      177.53     12.83 o 
  -9  -5   4       39.67       42.07      7.95 o 
  -8  -5   4      138.45      114.07      8.91 o 
  -7  -5   4       89.86       72.07      6.22 o 
  -6  -5   4      987.68      995.62     32.20 o 
  -5  -5   4     1178.26     1199.14     34.68 o 
  -4  -5   4      269.20      271.66      9.80 o 
  -3  -5   4       14.74       15.35      2.38 o 
  -2  -5   4     1325.64     1290.98     38.84 o 
  -1  -5   4      848.21      877.52     33.71 o 
   0  -5   4      518.44      478.39     18.90 o 
   1  -5   4     1703.89     1746.52     59.54 o 
   2  -5   4      160.88      183.67     12.05 o 
   3  -5   4      253.78      283.80     14.50 o 
   4  -5   4      233.46      232.23      9.94 o 
   5  -5   4      591.53      623.51     22.28 o 
   6  -5   4      331.79      326.20     11.98 o 
   7  -5   4       40.89       43.66      4.49 o 
   8  -5   4      423.61      387.73     18.32 o 
   9  -5   4      403.90      412.12     20.84 o 
  10  -5   4      170.82      174.33     12.17 o 
  11  -5   4       10.42       12.58      8.05 o 
  12  -5   4       10.01        5.07     10.03 o 
  13  -5   4        4.42       11.62     11.06 o 
 -13  -4   4       67.92       85.24     12.34 o 
 -12  -4   4       97.53      106.23     16.02 o 
 -11  -4   4        3.04        1.38      8.27 o 
 -10  -4   4       39.63       63.06      8.79 o 
  -9  -4   4      611.18      590.46     25.86 o 
  -8  -4   4      612.44      623.80     27.76 o 
  -7  -4   4      442.95      435.93     14.64 o 
  -6  -4   4      445.23      427.30     12.47 o 
  -5  -4   4      123.48      134.89      5.12 o 
  -4  -4   4     1110.38     1101.11     27.16 o 
  -3  -4   4     1218.71     1240.62     30.09 o 
  -2  -4   4     1039.78     1079.98     28.92 o 
  -1  -4   4      135.25      125.26      4.44 o 
   0  -4   4      876.97      965.52     34.91 o 
   1  -4   4     1051.42     1056.79     36.27 o 
   2  -4   4      566.62      536.36     19.65 o 
   3  -4   4     1704.10     1762.17     48.86 o 
   4  -4   4      507.58      530.40     16.76 o 
   5  -4   4       73.32       73.63      4.10 o 
   6  -4   4      706.76      722.41     24.54 o 
   7  -4   4      391.49      390.77     15.22 o 
   8  -4   4       75.24       80.11      8.16 o 
   9  -4   4       83.46       72.96      7.92 o 
  10  -4   4        7.91        3.02      7.01 o 
  11  -4   4       43.26       31.92      8.23 o 
  12  -4   4       69.13       64.75     10.35 o 
  13  -4   4      115.30      103.98     14.78 o 
 -13  -3   4       24.53       34.23     13.53 o 
 -12  -3   4       42.96       39.40     10.05 o 
 -11  -3   4      185.10      176.56     13.07 o 
 -10  -3   4      221.18      236.22     15.46 o 
  -9  -3   4       88.54       78.89      9.42 o 
  -8  -3   4       55.13       50.64      5.13 o 
  -7  -3   4       28.35       26.82      2.75 o 
  -6  -3   4      995.87      996.51     20.81 o 
  -5  -3   4     1105.44     1098.92     23.47 o 
  -4  -3   4      779.64      754.21     16.77 o 
  -3  -3   4      239.40      263.34      6.79 o 
  -2  -3   4      989.98     1002.31     24.96 o 
  -1  -3   4     1226.11     1236.23     29.77 o 
   0  -3   4     1250.65     1165.62     27.56 o 
   1  -3   4     3984.20     4129.37    103.95 o 
   2  -3   4      301.63      323.80      9.51 o 
   3  -3   4      591.20      587.85     15.60 o 
   4  -3   4      930.63      882.10     27.47 o 
   5  -3   4      582.69      553.17     17.13 o 
   6  -3   4      411.87      397.57     13.76 o 
   7  -3   4       42.30       42.25      3.71 o 
   8  -3   4      210.80      214.68     10.82 o 
   9  -3   4      533.21      483.76     25.20 o 
  10  -3   4      239.11      250.02     16.72 o 
  11  -3   4       34.16       25.99      8.43 o 
  12  -3   4        7.05        2.97      9.01 o 
  13  -3   4        1.36        0.92     12.06 o 
 -14  -2   4        6.27        4.90     11.44 o 
 -13  -2   4       19.74       19.12     10.37 o 
 -12  -2   4      195.55      206.03     15.24 o 
 -11  -2   4       16.47       20.49      8.41 o 
 -10  -2   4       44.19       45.17      8.56 o 
  -9  -2   4      334.11      299.11     11.63 o 
  -8  -2   4     1117.81     1050.21     28.89 o 
  -7  -2   4       94.63       87.57      6.57 o 
  -6  -2   4       57.46       58.57      3.34 o 
  -5  -2   4      303.16      309.69      7.96 o 
  -4  -2   4      294.92      347.31      8.42 o 
  -3  -2   4     2578.79     2686.69     57.20 o 
  -2  -2   4      827.03      819.06     18.60 o 
  -1  -2   4     1839.68     1870.35     49.00 o 
   0  -2   4      730.39      785.84     20.10 o 
   1  -2   4     2503.90     2616.47     86.23 o 
   2  -2   4     1982.86     2096.33     71.76 o 
   3  -2   4     3491.87     3585.24    101.98 o 
   4  -2   4       55.32       52.92      2.68 o 
   5  -2   4        7.84       14.79      2.29 o 
   6  -2   4      471.25      455.27     15.31 o 
   7  -2   4      781.84      754.77     24.65 o 
   8  -2   4      711.57      683.70     25.67 o 
   9  -2   4      125.83      126.89      7.99 o 
  10  -2   4       43.30       36.32      7.74 o 
  11  -2   4       67.62       60.00      9.06 o 
  12  -2   4      115.84      152.91     15.71 o 
  13  -2   4      215.89      211.41     23.51 o 
 -14  -1   4       49.02       37.56     11.19 o 
 -13  -1   4       13.34        2.75      9.54 o 
 -12  -1   4       32.35       24.74      9.48 o 
 -11  -1   4      152.29      150.67     13.11 o 
 -10  -1   4      228.89      224.04     10.15 o 
  -9  -1   4      149.40      149.66      7.38 o 
  -8  -1   4      877.88      854.38     23.36 o 
  -7  -1   4      571.06      563.19     12.41 o 
  -6  -1   4     1853.88     1863.85     40.32 o 
  -5  -1   4     2217.03     2233.09     52.73 o 
  -4  -1   4       36.30       45.52      2.45 o 
  -3  -1   4      490.72      512.88     11.70 o 
  -2  -1   4      778.44      782.64     17.33 o 
   0  -1   4     3119.90     3193.04     75.56 o 
   1  -1   4      586.26      624.52     25.40 o 
   2  -1   4      154.63      167.69      4.78 o 
   3  -1   4     1250.86     1271.36     34.59 o 
   4  -1   4      946.90      911.47     20.53 o 
   5  -1   4     1285.29     1178.68     28.51 o 
   6  -1   4     1435.77     1446.10     38.07 o 
   7  -1   4       53.10       49.65      3.90 o 
   8  -1   4      161.87      170.89      8.81 o 
   9  -1   4      452.85      459.37     18.82 o 
  10  -1   4      143.39      144.87      9.13 o 
  11  -1   4      148.96      170.96     12.85 o 
  12  -1   4       21.20       11.25      9.42 o 
  13  -1   4       38.98       43.18     12.88 o 
  14  -1   4        6.56       -8.35     12.53 o 
 -14   0   4        1.20        1.95     10.88 o 
 -13   0   4       66.94       80.43     12.03 o 
 -12   0   4      121.02      116.27     10.41 o 
 -11   0   4       14.35       12.17      5.75 o 
 -10   0   4       27.96       35.49      5.53 o 
  -9   0   4        7.79        5.73      3.88 o 
  -8   0   4     1771.34     1738.56     45.50 o 
  -7   0   4        7.47        7.34      2.78 o 
  -6   0   4      179.74      176.98      5.36 o 
  -5   0   4        4.49        4.03      1.91 o 
  -4   0   4     1944.62     1876.21     40.61 o 
  -3   0   4      389.10      403.72     10.65 o 
  -2   0   4      736.42      734.76     17.46 o 
  -1   0   4       24.59       32.70      1.73 o 
   0   0   4        1.32        2.93      1.15 o 
   1   0   4      110.76      137.30      4.84 o 
   2   0   4     6389.39     6606.15    172.52 o 
   3   0   4      149.12      143.19      4.92 o 
   4   0   4     1005.89     1035.66     26.09 o 
   5   0   4      746.78      781.78     20.13 o 
   6   0   4      634.00      618.34     20.68 o 
   7   0   4      429.83      425.78     15.16 o 
   8   0   4      575.67      559.00     19.60 o 
   9   0   4      173.31      162.89      9.46 o 
  10   0   4        6.77        1.00      5.91 o 
  11   0   4      178.58      191.63     11.64 o 
  12   0   4      218.14      230.71     15.82 o 
  13   0   4       26.82       46.40     13.95 o 
  14   0   4        4.97        5.04     13.75 o 
 -14   1   4       53.35       37.94     11.56 o 
 -13   1   4       14.22       19.98      8.70 o 
 -12   1   4       40.24       33.76      7.36 o 
 -11   1   4      186.17      195.22      9.74 o 
 -10   1   4      204.84      207.71      9.09 o 
  -9   1   4      186.44      186.96      7.12 o 
  -8   1   4      890.04      853.98     23.36 o 
  -7   1   4      422.95      405.15     12.87 o 
  -6   1   4     1886.32     1860.92     45.47 o 
  -5   1   4     2339.40     2395.00     52.84 o 
  -4   1   4       65.93       68.95      2.63 o 
  -3   1   4      494.15      506.41     13.09 o 
  -2   1   4     1045.89     1021.73     26.82 o 
  -1   1   4      437.98      454.66     11.00 o 
   0   1   4     3285.04     3330.69     85.51 o 
   1   1   4      383.12      427.39     10.88 o 
   2   1   4      166.26      179.92      5.07 o 
   3   1   4     1517.27     1529.28     34.70 o 
   4   1   4      830.70      793.70     23.16 o 
   5   1   4     1187.10     1071.95     30.14 o 
   6   1   4     1375.41     1365.46     40.78 o 
   7   1   4       46.11       41.57      3.89 o 
   8   1   4      147.23      139.51      7.37 o 
   9   1   4      458.42      418.98     18.28 o 
  10   1   4       78.06       86.69      8.25 o 
  11   1   4      149.89      151.31     10.56 o 
  12   1   4       22.55       19.52      9.53 o 
  13   1   4       42.51       63.33     16.52 o 
  14   1   4       12.94        9.13     19.11 o 
 -14   2   4        9.63        7.71     10.92 o 
 -13   2   4       34.00       34.91      8.93 o 
 -12   2   4      186.13      193.97     10.78 o 
 -11   2   4       15.18       13.78      5.78 o 
 -10   2   4       53.52       60.13      5.22 o 
  -9   2   4      231.24      210.45      8.64 o 
  -8   2   4     1130.13     1124.23     29.27 o 
  -7   2   4       36.83       37.87      3.46 o 
  -6   2   4       72.87       71.20      3.36 o 
  -5   2   4      310.42      325.62      9.01 o 
  -3   2   4     2425.50     2570.82     60.49 o 
  -2   2   4     1000.98      986.47     23.62 o 
  -1   2   4     1776.36     1806.15     42.31 o 
   0   2   4      616.42      683.00     21.19 o 
   1   2   4     2774.88     2839.31     67.00 o 
   2   2   4     2325.67     2411.16     55.97 o 
   3   2   4     3019.61     3109.34     79.94 o 
   4   2   4       41.51       41.16      2.65 o 
   5   2   4        1.36        1.46      2.23 o 
   6   2   4      552.52      531.79     15.48 o 
   7   2   4      902.75      886.61     24.77 o 
   8   2   4      687.34      644.78     22.59 o 
   9   2   4       95.73       97.17      7.74 o 
  10   2   4       41.26       39.07      6.92 o 
  11   2   4       68.09       63.53      8.07 o 
  12   2   4      141.31      142.17     12.41 o 
  13   2   4      193.29      203.73     26.84 o 
 -13   3   4       29.43       33.27      7.91 o 
 -12   3   4       34.77       33.79      7.40 o 
 -11   3   4      168.12      166.34      8.70 o 
 -10   3   4      235.66      246.73      9.43 o 
  -9   3   4      139.98      136.45      6.23 o 
  -8   3   4       45.73       41.86      3.63 o 
  -7   3   4       32.71       28.81      2.84 o 
  -6   3   4      966.91      944.04     23.20 o 
  -5   3   4     1128.70     1111.20     27.25 o 
  -4   3   4      828.93      831.23     18.81 o 
  -3   3   4      258.38      293.69      7.21 o 
  -2   3   4      964.10      972.68     25.95 o 
  -1   3   4     1379.15     1350.95     33.76 o 
   0   3   4     1317.93     1215.28     33.87 o 
   1   3   4     3514.67     3714.37     94.74 o 
   2   3   4      293.98      310.15      8.41 o 
   3   3   4      537.90      538.91     14.34 o 
   4   3   4     1178.66     1159.04     25.67 o 
   5   3   4      488.27      473.35     14.30 o 
   6   3   4      395.81      377.79     12.57 o 
   7   3   4       45.44       43.97      4.04 o 
   8   3   4      214.50      208.57      9.52 o 
   9   3   4      587.70      582.13     19.85 o 
  10   3   4      201.95      221.14     12.08 o 
  11   3   4       27.60       19.79      8.68 o 
  12   3   4        5.21       18.09      9.05 o 
  13   3   4        1.96        3.53     16.41 o 
 -13   4   4       58.64       51.76      9.78 o 
 -12   4   4      102.56      114.71      8.95 o 
 -11   4   4        2.48        0.77      5.56 o 
 -10   4   4       53.88       53.79      5.08 o 
  -9   4   4      529.11      507.76     14.86 o 
  -8   4   4      579.13      573.12     14.98 o 
  -7   4   4      441.22      435.61     11.36 o 
  -6   4   4      506.45      495.20     11.85 o 
  -5   4   4      176.08      183.91      5.48 o 
  -4   4   4     1001.08     1048.81     24.28 o 
  -3   4   4     1230.96     1278.54     27.20 o 
  -2   4   4     1019.83     1039.94     26.18 o 
  -1   4   4      151.28      146.06      4.57 o 
   0   4   4      885.64      956.12     25.33 o 
   1   4   4     1003.16      974.76     26.45 o 
   2   4   4      842.99      820.05     28.84 o 
   3   4   4     1584.81     1608.03     40.87 o 
   4   4   4      542.64      571.15     15.27 o 
   5   4   4       75.20       79.03      3.60 o 
   6   4   4      750.33      761.98     24.55 o 
   7   4   4      482.13      465.25     14.11 o 
   8   4   4      136.13      144.21      7.15 o 
   9   4   4       62.80       66.42      6.96 o 
  10   4   4       12.87       17.41      7.80 o 
  11   4   4       59.13       48.42      9.30 o 
  12   4   4       73.94       96.13     11.34 o 
  13   4   4      107.25      105.27     15.35 o 
 -13   5   4       20.39       24.05     10.61 o 
 -12   5   4       39.81       34.49      7.54 o 
 -11   5   4      135.64      139.39      7.48 o 
 -10   5   4      168.79      177.28      7.32 o 
  -9   5   4       65.80       66.24      4.89 o 
  -8   5   4      110.08       96.44      4.89 o 
  -7   5   4      111.52       98.72      4.64 o 
  -6   5   4     1133.96     1137.09     25.57 o 
  -5   5   4     1114.81     1163.11     27.32 o 
  -4   5   4      178.95      184.83      5.22 o 
  -3   5   4       25.88       28.13      2.17 o 
  -2   5   4     1357.00     1352.08     32.12 o 
  -1   5   4      686.50      695.64     18.15 o 
   0   5   4      595.90      539.29     14.12 o 
   1   5   4     1500.98     1573.75     51.58 o 
   2   5   4      173.33      175.07      5.20 o 
   3   5   4      327.21      336.70      8.83 o 
   4   5   4      223.37      214.04      6.61 o 
   5   5   4      516.39      528.86     14.43 o 
   6   5   4      325.22      331.38     11.16 o 
   7   5   4       37.34       39.63      4.26 o 
   8   5   4      356.28      343.86     15.76 o 
   9   5   4      431.19      422.12     18.07 o 
  10   5   4      165.22      172.46     12.23 o 
  11   5   4        1.74       -3.80      7.95 o 
  12   5   4        9.50        5.99     11.91 o 
  13   5   4        3.92       -9.31     11.70 o 
 -12   6   4       39.16       52.91     10.02 o 
 -11   6   4       83.40       74.30      7.67 o 
 -10   6   4        8.38        8.84      5.09 o 
  -9   6   4      357.04      334.77     11.33 o 
  -8   6   4      464.76      463.11     12.56 o 
  -7   6   4      325.77      323.59     11.30 o 
  -6   6   4      135.49      132.68      4.69 o 
  -5   6   4      180.69      184.05      5.35 o 
  -4   6   4      391.78      405.30      9.66 o 
  -3   6   4      793.02      781.02     17.62 o 
  -2   6   4      259.38      261.81      7.64 o 
  -1   6   4      659.52      672.03     15.94 o 
   0   6   4      810.81      853.77     25.40 o 
   1   6   4      940.55     1006.07     30.44 o 
   2   6   4      508.55      494.60     14.89 o 
   3   6   4      655.80      661.35     16.63 o 
   4   6   4       50.22       50.87      2.91 o 
   5   6   4       39.28       38.73      3.83 o 
   6   6   4      512.28      490.09     17.04 o 
   7   6   4      223.79      216.65      9.63 o 
   8   6   4       77.76       83.96      7.43 o 
   9   6   4      100.66      111.84      8.79 o 
  10   6   4        4.62       10.26      8.20 o 
  11   6   4       68.79       62.82     10.22 o 
  12   6   4       35.83       50.71     12.65 o 
 -12   7   4       44.32       33.11     13.09 o 
 -11   7   4       41.61       54.81      8.83 o 
 -10   7   4      108.43      100.27      7.83 o 
  -9   7   4      101.01      100.05      7.60 o 
  -8   7   4       56.55       51.27      5.51 o 
  -7   7   4      187.29      171.20      7.70 o 
  -6   7   4       80.38       85.92      4.94 o 
  -5   7   4      277.12      283.86      8.42 o 
  -4   7   4      218.06      223.92      6.55 o 
  -3   7   4      109.67      109.55      3.94 o 
  -2   7   4      514.88      522.70     13.12 o 
  -1   7   4      374.52      361.70      9.58 o 
   0   7   4      511.04      540.36     13.09 o 
   1   7   4      568.45      556.04     18.61 o 
   2   7   4       35.31       35.63      2.97 o 
   3   7   4       60.10       67.01      4.81 o 
   4   7   4      863.86      901.51     24.80 o 
   5   7   4      768.33      776.40     25.67 o 
   6   7   4      186.86      181.20      8.17 o 
   7   7   4       62.60       63.10      5.41 o 
   8   7   4       79.02       74.94      8.32 o 
   9   7   4       68.69       63.50      8.23 o 
  10   7   4       95.87      107.64     10.57 o 
  11   7   4       99.35      132.79     15.46 o 
  12   7   4       13.85       10.96     11.89 o 
 -11   8   4       46.41       46.30      8.91 o 
 -10   8   4       19.82       24.28      7.55 o 
  -9   8   4      265.47      283.64     12.46 o 
  -8   8   4      104.96      104.87      8.67 o 
  -7   8   4      143.25      126.77      8.23 o 
  -6   8   4      270.22      250.69     18.31 o 
  -5   8   4       15.70       23.54      3.62 o 
  -4   8   4      905.63      906.73     23.97 o 
  -3   8   4       43.79       52.70      3.14 o 
  -2   8   4      450.41      464.15     12.27 o 
  -1   8   4       54.41       49.39      3.03 o 
   0   8   4      435.26      436.32     11.61 o 
   1   8   4       83.48       83.49      4.55 o 
   2   8   4      738.69      764.48     21.85 o 
   3   8   4      335.92      335.80     12.72 o 
   4   8   4       50.08       48.81      3.40 o 
   5   8   4      272.41      262.33     10.46 o 
   6   8   4       76.65       72.49      6.05 o 
   7   8   4       75.70       83.14      6.14 o 
   8   8   4      131.25      120.70      9.50 o 
   9   8   4       59.22       68.56      8.81 o 
  10   8   4       13.09        7.29      9.83 o 
  11   8   4       23.33       37.49     15.09 o 
 -10   9   4        0.09        0.20      7.69 o 
  -9   9   4      158.84      171.49     10.79 o 
  -8   9   4       11.20        9.40      7.88 o 
  -7   9   4       97.35       98.65      7.74 o 
  -6   9   4      226.10      218.60     11.07 o 
  -5   9   4       60.58       53.12      5.85 o 
  -4   9   4       54.78       46.78      4.66 o 
  -3   9   4      136.22      130.26      5.37 o 
  -2   9   4      235.52      221.20      7.85 o 
  -1   9   4      131.04      128.78      5.15 o 
   0   9   4       53.74       55.75      3.46 o 
   1   9   4      247.02      246.14     11.86 o 
   2   9   4      289.90      240.57     13.32 o 
   3   9   4      126.80      125.71     11.15 o 
   4   9   4       31.28       29.85      5.67 o 
   5   9   4      507.86      503.84     18.79 o 
   6   9   4       23.68       24.34      4.87 o 
   7   9   4       37.29       41.77      5.91 o 
   8   9   4       44.03       43.36     11.65 o 
   9   9   4      107.09      124.83     10.76 o 
  10   9   4       57.79       52.27     14.63 o 
 -10  10   4       10.51       28.40     17.73 o 
  -9  10   4      160.84      184.13     11.29 o 
  -8  10   4       45.70       51.20      9.15 o 
  -7  10   4       92.78       92.75      9.37 o 
  -6  10   4       44.77       38.02      6.29 o 
  -5  10   4       20.15       14.20      5.45 o 
  -4  10   4      127.07      118.51      6.33 o 
  -3  10   4      160.16      152.64      7.16 o 
  -2  10   4      136.13      135.01      5.50 o 
  -1  10   4       51.15       48.30      4.69 o 
   0  10   4      240.31      234.92     15.51 o 
   1  10   4       30.97       31.67      6.28 o 
   2  10   4       30.07       15.46      6.19 o 
   3  10   4      276.90      289.28     15.27 o 
   4  10   4       11.46       19.22      8.35 o 
   5  10   4       17.62       11.49      4.20 o 
   6  10   4       22.72       26.31      5.23 o 
   7  10   4      134.98      150.37     10.61 o 
   8  10   4       24.66       30.67      8.07 o 
   9  10   4        3.70        4.71      9.54 o 
  -8  11   4       64.97       83.50     10.52 o 
  -7  11   4       80.60       87.86      9.67 o 
  -6  11   4       17.74        4.35      9.38 o 
  -5  11   4       81.82       89.18     15.09 o 
  -4  11   4       66.25       57.40      7.29 o 
  -3  11   4       48.61       46.91      5.27 o 
  -2  11   4       29.67       31.39      4.19 o 
  -1  11   4       63.89       63.38      4.31 o 
   0  11   4       30.14       37.37     11.35 o 
   1  11   4      131.05      122.82      9.43 o 
   2  11   4       11.48        5.67      6.29 o 
   3  11   4       42.00       41.77      7.54 o 
   4  11   4      131.28      129.74     10.32 o 
   5  11   4      113.01      127.26      7.42 o 
   6  11   4       18.35       22.84      5.34 o 
   7  11   4        7.60        4.79      7.17 o 
   8  11   4       11.26       10.69      8.16 o 
  -7  12   4       25.43       26.37      8.87 o 
  -6  12   4       22.20       24.26     10.39 o 
  -5  12   4       21.25       29.36      7.32 o 
  -4  12   4       23.76       20.46      6.96 o 
  -3  12   4       46.58       49.37      5.68 o 
  -2  12   4       31.86       31.27      4.39 o 
  -1  12   4       17.83       21.10      3.84 o 
   0  12   4       18.38       15.22      6.15 o 
   1  12   4       22.53       17.73      5.87 o 
   2  12   4      118.88      124.95     10.06 o 
   3  12   4       38.77       35.72      7.73 o 
   4  12   4        4.01       -6.97      8.99 o 
   5  12   4        5.90        4.76      4.54 o 
   6  12   4       30.63       38.38      5.92 o 
   7  12   4       61.29       61.66      9.82 o 
  -5  13   4        7.07       12.73      7.86 o 
  -4  13   4       50.88       54.59      9.14 o 
  -3  13   4        2.76        2.75      6.81 o 
  -2  13   4       24.23       23.21      5.27 o 
  -1  13   4       42.67       48.59      5.07 o 
   0  13   4       29.01       44.99      9.66 o 
   1  13   4       17.75        9.67      8.97 o 
   2  13   4        3.54        3.31      9.35 o 
   3  13   4        8.94        7.69      9.67 o 
   4  13   4       43.92       58.78     11.49 o 
   5  13   4       33.97       43.32      8.86 o 
   0  14   4       11.02        6.92     12.59 o 
  -6 -12   5       28.59       32.58     18.02 o 
  -5 -12   5        9.57       11.72     15.27 o 
  -4 -12   5       45.70       61.41     16.72 o 
   5 -12   5        5.41        7.21      5.94 o 
   6 -12   5        1.34        1.65      8.24 o 
  -8 -11   5        9.27       30.41     20.03 o 
  -7 -11   5       80.19      103.16     22.11 o 
  -6 -11   5       66.17       68.13     18.73 o 
  -5 -11   5      139.46      159.37     21.99 o 
  -4 -11   5       51.14       67.57     15.90 o 
  -3 -11   5       47.02       56.78     14.58 o 
  -2 -11   5       35.18       35.77     12.21 o 
   3 -11   5       11.14        3.95      5.83 o 
   4 -11   5        0.73       -6.74      7.21 o 
   5 -11   5       13.59        8.42      9.02 o 
   6 -11   5       20.15       28.60      7.87 o 
   7 -11   5       29.97       31.31     12.17 o 
   8 -11   5       12.31        6.48     13.29 o 
  -9 -10   5       42.06       49.42     13.84 o 
  -8 -10   5        2.76        3.13     18.18 o 
  -7 -10   5      106.34      110.62     21.61 o 
  -6 -10   5       34.65       39.90     15.34 o 
  -5 -10   5      160.22      179.28     21.75 o 
  -4 -10   5      311.88      353.36     30.21 o 
  -3 -10   5      118.53      129.89     17.62 o 
  -2 -10   5       55.84       66.05     12.86 o 
  -1 -10   5      259.73      269.65     23.31 o 
   0 -10   5      223.17      239.44     17.66 o 
   1 -10   5       73.13       74.04      8.69 o 
   2 -10   5      100.49      107.00     10.79 o 
   3 -10   5       55.49       52.01      9.29 o 
   4 -10   5      128.99      132.48     14.67 o 
   5 -10   5       90.29      103.18     10.07 o 
   6 -10   5        2.64        7.06     10.41 o 
   7 -10   5       24.45       27.35     12.48 o 
   8 -10   5       94.01       98.07     17.60 o 
   9 -10   5       22.75       37.07     15.61 o 
 -10  -9   5       71.12       75.98      9.87 o 
  -9  -9   5       96.05      117.43      9.32 o 
  -8  -9   5       25.23       25.65      6.34 o 
  -7  -9   5       36.99       37.73      5.25 o 
  -6  -9   5       89.16       90.76      8.77 o 
  -5  -9   5      134.62      141.53     11.48 o 
  -4  -9   5       95.12       97.73      6.74 o 
  -3  -9   5      124.63      132.29      8.13 o 
  -2  -9   5      222.10      226.47     11.65 o 
  -1  -9   5       62.33       62.16      5.28 o 
   0  -9   5       41.58       39.89      4.80 o 
   1  -9   5      201.03      201.30     19.54 o 
   2  -9   5      475.70      481.60     36.13 o 
   3  -9   5        2.82        6.59      7.70 o 
   4  -9   5       25.30       30.35      6.67 o 
   5  -9   5       15.16        5.09      9.78 o 
   6  -9   5      141.34      144.67     18.09 o 
   7  -9   5       43.94       36.98     13.22 o 
   8  -9   5        1.96       -3.51     13.09 o 
   9  -9   5       17.89       21.15     15.54 o 
  10  -9   5        3.74      -10.47     16.01 o 
 -11  -8   5       29.46       27.55     10.58 o 
 -10  -8   5       23.30       27.64      8.46 o 
  -9  -8   5       34.80       42.27      9.97 o 
  -8  -8   5       94.19       86.98      8.47 o 
  -7  -8   5       28.80       27.71      6.38 o 
  -6  -8   5      235.27      234.57     12.95 o 
  -5  -8   5      173.72      165.03     13.05 o 
  -4  -8   5      139.89      138.80     10.65 o 
  -3  -8   5      291.92      288.62     13.79 o 
  -2  -8   5      447.59      478.96     24.43 o 
  -1  -8   5      102.14      104.48      7.34 o 
   0  -8   5     1162.13     1230.47     48.63 o 
   1  -8   5      142.98      150.84      8.91 o 
   2  -8   5      279.91      280.98     21.93 o 
   3  -8   5      737.02      750.37     32.79 o 
   4  -8   5      206.32      223.33     14.71 o 
   5  -8   5       18.43       14.76     10.61 o 
   6  -8   5       29.79       17.02     11.61 o 
   7  -8   5       15.47       -2.26     11.05 o 
   8  -8   5      182.70      216.84     23.74 o 
   9  -8   5       29.86       21.41     14.94 o 
  10  -8   5       11.73        8.84     15.79 o 
  11  -8   5       23.22       12.10     17.86 o 
 -12  -7   5       29.41       29.15     10.04 o 
 -11  -7   5       31.47       31.61      9.09 o 
 -10  -7   5       10.42       16.96      7.99 o 
  -9  -7   5      330.97      317.30     18.21 o 
  -8  -7   5      216.01      222.80     13.13 o 
  -7  -7   5       29.32       26.07      8.00 o 
  -6  -7   5      171.27      168.43     10.66 o 
  -5  -7   5      390.48      384.45     15.23 o 
  -4  -7   5      388.17      383.11     17.03 o 
  -3  -7   5       81.92       89.01      6.04 o 
  -2  -7   5      385.55      388.37     15.84 o 
  -1  -7   5      117.41      125.26      6.94 o 
   0  -7   5      587.14      584.66     34.53 o 
   1  -7   5      347.27      360.64     15.47 o 
   2  -7   5      673.62      706.45     26.90 o 
   3  -7   5      120.10      144.62     11.39 o 
   4  -7   5      149.06      143.27     16.32 o 
   5  -7   5      429.12      441.28     37.87 o 
   6  -7   5      301.94      291.13     27.00 o 
   7  -7   5       81.04       71.23     14.76 o 
   8  -7   5       83.15       93.94     16.55 o 
   9  -7   5       70.80       77.68     17.10 o 
  10  -7   5        5.05      -10.07     15.16 o 
  11  -7   5       20.82       25.14     17.82 o 
 -12  -6   5       85.47       86.14     11.67 o 
 -11  -6   5      120.21      118.27     11.87 o 
 -10  -6   5       34.37       35.30      8.89 o 
  -9  -6   5       71.67       73.28      8.85 o 
  -8  -6   5       19.76       25.76      7.09 o 
  -7  -6   5      170.63      169.72     11.85 o 
  -6  -6   5      341.53      358.47     13.55 o 
  -5  -6   5      176.48      178.46      5.86 o 
  -4  -6   5      243.93      245.43      8.91 o 
  -3  -6   5      314.29      299.58      9.57 o 
  -2  -6   5     1523.57     1541.18     48.01 o 
  -1  -6   5     1123.00     1122.03     43.35 o 
   0  -6   5      364.32      371.71     14.74 o 
   1  -6   5       49.81       41.03      4.53 o 
   2  -6   5       51.78       57.07      6.21 o 
   3  -6   5     1003.72     1067.20     54.69 o 
   4  -6   5      692.00      719.66     38.33 o 
   5  -6   5       55.03       48.05     12.19 o 
   6  -6   5       41.88       57.68     11.43 o 
   7  -6   5      139.27      141.50     12.90 o 
   8  -6   5      102.64      102.32      7.49 o 
   9  -6   5       75.01       80.47      9.01 o 
  10  -6   5      201.92      212.61     15.71 o 
  11  -6   5       33.75       45.62      9.64 o 
  12  -6   5       27.41       29.11     15.61 o 
 -13  -5   5       32.88       37.12     12.00 o 
 -12  -5   5        4.59        8.43      9.60 o 
 -11  -5   5       71.28       65.34     10.56 o 
 -10  -5   5       76.37       59.91     10.85 o 
  -9  -5   5       90.35       97.46      9.25 o 
  -8  -5   5       80.66       87.93      8.51 o 
  -7  -5   5      171.41      157.07      8.76 o 
  -6  -5   5       54.27       60.69      4.50 o 
  -5  -5   5      797.91      766.96     26.27 o 
  -4  -5   5      639.61      673.40     16.11 o 
  -3  -5   5      348.02      349.15     12.51 o 
  -2  -5   5      562.91      561.93     18.01 o 
  -1  -5   5      117.31      121.98      6.42 o 
   0  -5   5      272.22      296.63     14.31 o 
   1  -5   5      562.95      582.33     29.38 o 
   2  -5   5      392.21      388.22     15.05 o 
   3  -5   5      225.02      225.85     10.15 o 
   4  -5   5      198.41      216.77     10.06 o 
   5  -5   5      123.47      122.15      7.45 o 
   6  -5   5      621.27      620.13     24.01 o 
   7  -5   5      320.88      329.55     13.38 o 
   8  -5   5      235.16      264.99     14.42 o 
   9  -5   5       83.10       90.48      9.45 o 
  10  -5   5      100.09      100.77     10.53 o 
  11  -5   5       66.96       70.35      9.75 o 
  12  -5   5        9.22       20.79     10.88 o 
 -13  -4   5       94.76      108.50     14.57 o 
 -12  -4   5       26.55       22.67      9.75 o 
 -11  -4   5       51.00       55.99      9.91 o 
 -10  -4   5       68.45       73.09      9.56 o 
  -9  -4   5       69.44       55.08      8.48 o 
  -8  -4   5       29.09       26.08      4.72 o 
  -7  -4   5       87.71       94.76      6.10 o 
  -6  -4   5      187.66      185.53      7.57 o 
  -5  -4   5      286.76      304.31      8.26 o 
  -4  -4   5      116.35      121.75      3.62 o 
  -3  -4   5       75.33       60.49      5.34 o 
  -2  -4   5      973.59      972.11     24.03 o 
  -1  -4   5     1886.23     1962.20     47.26 o 
   0  -4   5      852.62      895.56     23.94 o 
   1  -4   5      279.18      288.04      9.11 o 
   2  -4   5       53.15       50.99      2.70 o 
   3  -4   5     1425.02     1372.39     34.07 o 
   4  -4   5      500.55      483.44     16.81 o 
   5  -4   5      130.66      132.31      5.81 o 
   6  -4   5      293.98      286.61      9.79 o 
   7  -4   5       50.73       54.99      5.18 o 
   8  -4   5      209.60      211.32     11.65 o 
   9  -4   5      340.45      330.24     19.02 o 
  10  -4   5      130.75      146.99     11.47 o 
  11  -4   5       21.00       25.20      8.73 o 
  12  -4   5       22.20       18.89     11.42 o 
  13  -4   5       25.37       19.54     11.93 o 
 -13  -3   5       50.42       58.32     11.78 o 
 -12  -3   5       27.63       32.75     10.29 o 
 -11  -3   5        8.33        9.42      8.94 o 
 -10  -3   5       21.75       11.41      8.03 o 
  -9  -3   5      413.23      407.59     16.96 o 
  -8  -3   5      476.45      448.62     16.56 o 
  -7  -3   5      180.70      185.60      6.47 o 
  -6  -3   5      227.01      228.76      6.67 o 
  -5  -3   5      446.12      439.46      9.92 o 
  -4  -3   5      967.92      990.88     22.25 o 
  -3  -3   5      884.55      903.53     20.51 o 
  -2  -3   5       56.12       52.45      2.89 o 
  -1  -3   5      164.34      175.02      5.86 o 
   0  -3   5      746.71      813.07     22.20 o 
   1  -3   5     1453.87     1408.72     47.75 o 
   2  -3   5     2530.98     2640.54     70.10 o 
   3  -3   5      575.34      564.65     21.60 o 
   4  -3   5       33.98       33.69      3.12 o 
   5  -3   5      425.01      433.58     14.27 o 
   6  -3   5     1235.38     1238.86     39.27 o 
   7  -3   5      655.22      654.20     20.59 o 
   8  -3   5      163.00      152.37      8.24 o 
   9  -3   5       17.16       22.41      7.05 o 
  10  -3   5       26.47       35.74      7.95 o 
  11  -3   5       50.54       44.58      9.10 o 
  12  -3   5       76.50       78.94     10.98 o 
  13  -3   5       75.24       67.74     13.57 o 
 -13  -2   5       45.33       46.17     11.33 o 
 -12  -2   5       16.46       13.35      9.71 o 
 -11  -2   5      322.60      313.01     15.47 o 
 -10  -2   5       92.31      103.45     10.63 o 
  -9  -2   5      155.71      146.42      7.96 o 
  -8  -2   5       33.69       32.21      4.87 o 
  -7  -2   5      178.17      173.91      6.44 o 
  -6  -2   5      240.55      225.51      6.63 o 
  -5  -2   5     1858.96     1863.27     40.87 o 
  -4  -2   5      148.96      148.60      4.52 o 
  -3  -2   5      536.36      555.98     10.74 o 
  -2  -2   5     1083.23     1080.59     23.94 o 
  -1  -2   5     2672.88     2680.40     61.63 o 
   0  -2   5     2387.43     2451.47     61.26 o 
   1  -2   5      415.84      448.02     15.68 o 
   2  -2   5      875.37      889.33     28.38 o 
   3  -2   5     2246.52     2362.00     63.23 o 
   4  -2   5     1686.44     1620.06     44.86 o 
   5  -2   5      142.33      135.32      6.32 o 
   6  -2   5       57.42       64.97      4.01 o 
   7  -2   5      410.02      415.78     13.22 o 
   8  -2   5      122.69      105.17      7.00 o 
   9  -2   5      138.33      145.16      8.80 o 
  10  -2   5      137.80      141.08     11.18 o 
  11  -2   5       60.46       51.62      9.16 o 
  12  -2   5       69.79       69.75     10.60 o 
  13  -2   5       22.38        7.68     11.76 o 
 -13  -1   5       85.00      103.68     13.17 o 
 -12  -1   5        5.50        2.87      8.74 o 
 -11  -1   5       10.43        0.13      5.85 o 
 -10  -1   5        0.01       -5.21      5.26 o 
  -9  -1   5      293.30      295.12     12.08 o 
  -8  -1   5     1500.17     1447.30     37.76 o 
  -7  -1   5       95.76       88.13      4.41 o 
  -6  -1   5      138.96      130.35      4.67 o 
  -5  -1   5      144.66      134.45      4.43 o 
  -4  -1   5      762.72      755.66     16.45 o 
  -3  -1   5     2807.01     2762.46     70.22 o 
  -2  -1   5      680.18      649.58     19.53 o 
  -1  -1   5      394.07      429.68     11.87 o 
   0  -1   5      626.06      624.06     16.77 o 
   1  -1   5     3553.53     3526.47     95.15 o 
   2  -1   5      520.78      512.40     14.40 o 
   3  -1   5     2139.01     2228.31     54.31 o 
   4  -1   5      209.75      209.19      6.51 o 
   5  -1   5      986.28     1058.04     27.54 o 
   6  -1   5      915.11      884.99     25.74 o 
   7  -1   5      182.22      191.14      7.79 o 
   8  -1   5      167.04      157.18      9.13 o 
   9  -1   5       57.53       51.24      6.53 o 
  10  -1   5      381.84      390.55     17.78 o 
  11  -1   5      115.65      126.06     15.50 o 
  12  -1   5      159.82      168.90     14.38 o 
  13  -1   5       12.20       25.72     13.18 o 
 -14   0   5        4.51       -2.70     11.20 o 
 -13   0   5       13.35        3.64     10.70 o 
 -12   0   5       40.49       41.55      7.47 o 
 -11   0   5      106.22      115.75      8.27 o 
 -10   0   5        3.72       -2.61      5.40 o 
  -9   0   5        0.70       -2.71      4.20 o 
  -8   0   5       40.53       43.82      3.87 o 
  -7   0   5       40.52       39.97      3.28 o 
  -6   0   5     1433.12     1408.33     32.75 o 
  -5   0   5      367.27      360.95      9.41 o 
  -4   0   5      172.26      160.88      5.84 o 
  -3   0   5      365.06      374.58     10.01 o 
  -2   0   5      292.80      270.80      7.15 o 
  -1   0   5     6592.36     6650.73    174.09 o 
   0   0   5      605.89      583.24     17.24 o 
   1   0   5      283.12      269.10      8.66 o 
   2   0   5     1818.32     1801.45     47.58 o 
   3   0   5       41.70       32.65      2.06 o 
   4   0   5     1716.38     1679.13     41.86 o 
   5   0   5      301.85      286.64      8.49 o 
   6   0   5       14.86       14.45      3.14 o 
   7   0   5        1.14       -3.50      3.60 o 
   8   0   5      131.49      134.17      8.23 o 
   9   0   5      121.11      128.53      8.49 o 
  10   0   5      470.58      459.27     19.84 o 
  11   0   5       61.67       65.03      9.85 o 
  12   0   5      149.29      148.80     13.48 o 
  13   0   5        9.00        9.18     12.27 o 
 -13   1   5       92.61      101.33      9.41 o 
 -12   1   5        2.35       10.94      6.97 o 
 -11   1   5        7.17       15.64      6.36 o 
 -10   1   5        6.39        1.01      5.36 o 
  -9   1   5      271.07      278.41     10.09 o 
  -8   1   5     1482.49     1407.07     33.28 o 
  -7   1   5      112.81      106.25      4.38 o 
  -6   1   5      140.85      137.26      5.09 o 
  -5   1   5      132.03      122.44      4.45 o 
  -4   1   5      602.97      598.56     18.61 o 
  -3   1   5     2580.96     2551.43     64.60 o 
  -2   1   5      707.58      671.55     17.98 o 
  -1   1   5      384.60      415.57     11.85 o 
   0   1   5      461.84      457.59     16.79 o 
   1   1   5     3769.72     3720.89     95.14 o 
   2   1   5      532.17      524.66     13.42 o 
   3   1   5     2090.02     2178.83     57.74 o 
   4   1   5      202.13      211.43      6.90 o 
   5   1   5      892.65      952.85     27.12 o 
   6   1   5      855.83      826.61     25.49 o 
   7   1   5      160.74      173.08      7.43 o 
   8   1   5      204.00      176.45      9.35 o 
   9   1   5       59.53       60.81      6.78 o 
  10   1   5      404.15      401.09     18.32 o 
  11   1   5       57.20       46.32      9.25 o 
  12   1   5      177.91      194.99     14.59 o 
  13   1   5       12.74       35.70     18.51 o 
 -13   2   5       45.90       56.67      8.85 o 
 -12   2   5       19.98       13.25      7.09 o 
 -11   2   5      315.15      305.92     13.69 o 
 -10   2   5       71.99       73.26      6.38 o 
  -9   2   5      174.86      162.80      6.93 o 
  -8   2   5       60.75       56.10      3.84 o 
  -7   2   5      172.95      163.43      5.73 o 
  -6   2   5      162.55      155.63      6.19 o 
  -5   2   5     1831.45     1868.65     49.36 o 
  -4   2   5      157.39      157.68      5.19 o 
  -3   2   5      457.53      483.87     13.63 o 
  -2   2   5     1083.09     1080.49     28.77 o 
  -1   2   5     2316.84     2274.26     56.37 o 
   0   2   5     2002.39     2067.79     64.03 o 
   1   2   5      458.83      492.06     12.21 o 
   2   2   5      847.15      875.46     23.56 o 
   3   2   5     1959.74     2080.84     57.79 o 
   4   2   5     1817.06     1747.46     44.43 o 
   5   2   5      225.80      216.15      6.48 o 
   6   2   5       46.96       49.79      4.08 o 
   7   2   5      368.84      367.86     13.27 o 
   8   2   5       65.43       62.54      5.73 o 
   9   2   5      121.79      117.06      8.53 o 
  10   2   5      141.34      139.26      9.75 o 
  11   2   5       62.92       60.58      8.34 o 
  12   2   5       71.15       96.61     11.24 o 
  13   2   5        9.77       22.78     18.80 o 
 -13   3   5       54.86       64.16      9.07 o 
 -12   3   5       33.46       27.71      7.61 o 
 -11   3   5       14.00       14.01      6.23 o 
 -10   3   5       12.15        9.11      4.83 o 
  -9   3   5      369.94      388.15     12.88 o 
  -8   3   5      511.34      492.15     13.44 o 
  -7   3   5      211.63      204.72      6.59 o 
  -6   3   5      231.36      234.98      7.56 o 
  -5   3   5      405.59      412.62     11.67 o 
  -4   3   5      979.84      997.48     23.42 o 
  -3   3   5     1009.89     1040.28     22.73 o 
  -2   3   5       69.09       72.98      3.09 o 
  -1   3   5      154.39      162.13      4.81 o 
   0   3   5      955.88     1020.89     28.43 o 
   1   3   5     1601.83     1544.76     36.63 o 
   2   3   5     2151.66     2247.02     58.64 o 
   3   3   5      729.06      734.41     16.97 o 
   4   3   5       29.57       31.56      2.70 o 
   5   3   5      385.63      389.02     12.01 o 
   6   3   5     1201.65     1194.28     35.49 o 
   7   3   5      671.17      678.80     20.74 o 
   8   3   5      106.34      101.50      7.02 o 
   9   3   5       18.44       17.08      6.09 o 
  10   3   5       22.44       24.73      7.80 o 
  11   3   5       29.99       25.95      8.78 o 
  12   3   5      103.25      120.87     16.33 o 
  13   3   5       62.84       67.64     21.79 o 
 -13   4   5      112.40      109.44     10.90 o 
 -12   4   5       18.91       13.93      8.25 o 
 -11   4   5       38.76       41.69      6.69 o 
 -10   4   5       69.93       73.88      6.01 o 
  -9   4   5       82.29       74.46      5.18 o 
  -8   4   5       45.81       42.78      4.25 o 
  -7   4   5      134.48      139.23      5.88 o 
  -6   4   5      111.93      120.45      5.22 o 
  -5   4   5      319.87      353.63      9.43 o 
  -4   4   5      101.30      104.31      3.93 o 
  -3   4   5       54.83       44.58      2.75 o 
  -2   4   5      939.17      951.24     25.75 o 
  -1   4   5     1818.38     1899.08     47.49 o 
   0   4   5      689.25      717.56     21.43 o 
   1   4   5      336.34      345.51      8.54 o 
   2   4   5       89.76       86.77      2.98 o 
   3   4   5     1198.27     1152.35     31.09 o 
   4   4   5      515.87      520.37     13.40 o 
   5   4   5      123.64      125.53      5.04 o 
   6   4   5      283.91      280.01     10.19 o 
   7   4   5       39.36       34.87      4.30 o 
   8   4   5      162.06      162.95      8.60 o 
   9   4   5      404.16      414.67     19.58 o 
  10   4   5      126.62      137.28     11.50 o 
  11   4   5       19.14       16.58      8.77 o 
  12   4   5       23.99       15.29     12.02 o 
  13   4   5       17.01       26.77     12.99 o 
 -13   5   5       27.41       30.50     10.97 o 
 -12   5   5        9.37       10.82      8.75 o 
 -11   5   5       69.15       82.74      8.22 o 
 -10   5   5       85.79       88.83      6.44 o 
  -9   5   5       62.42       68.53      5.25 o 
  -8   5   5       80.84       86.92      5.27 o 
  -7   5   5      187.33      179.35      7.64 o 
  -6   5   5       49.55       56.60      4.04 o 
  -5   5   5      797.26      796.83     20.13 o 
  -4   5   5      588.67      626.34     15.80 o 
  -3   5   5      459.43      444.31     11.51 o 
  -2   5   5      615.44      625.98     16.45 o 
  -1   5   5      137.93      140.21      4.60 o 
   0   5   5      201.19      207.41      6.92 o 
   1   5   5      758.64      750.54     17.83 o 
   2   5   5      398.59      391.82     10.35 o 
   3   5   5      252.66      246.70      7.15 o 
   4   5   5      205.85      219.13      6.80 o 
   5   5   5      139.22      138.03      5.29 o 
   6   5   5      643.71      648.00     19.69 o 
   7   5   5      275.62      279.85     12.03 o 
   8   5   5      210.20      236.19     12.38 o 
   9   5   5       80.07       85.00      9.20 o 
  10   5   5       98.72       94.43     10.34 o 
  11   5   5       84.47       95.09     11.16 o 
  12   5   5        8.22       12.58     12.31 o 
 -12   6   5       76.48       93.35     10.35 o 
 -11   6   5      111.23      104.06      8.52 o 
 -10   6   5       54.12       45.33      6.88 o 
  -9   6   5       89.86       80.96      6.91 o 
  -8   6   5        5.48        4.64      4.42 o 
  -7   6   5      231.45      217.99      8.71 o 
  -6   6   5      269.30      283.99     10.14 o 
  -5   6   5      120.97      124.02      5.18 o 
  -4   6   5      191.59      195.44      6.41 o 
  -3   6   5      271.86      282.13      8.47 o 
  -2   6   5     1447.43     1493.94     39.46 o 
  -1   6   5     1238.88     1246.26     29.84 o 
   0   6   5      390.30      385.80     10.17 o 
   1   6   5       64.17       60.84      2.54 o 
   2   6   5       28.88       27.89      2.17 o 
   3   6   5      987.79      992.36     25.10 o 
   4   6   5      677.25      665.52     18.57 o 
   5   6   5      102.14       99.47      4.92 o 
   6   6   5       57.28       55.68      4.96 o 
   7   6   5      169.35      166.21      8.05 o 
   8   6   5       88.46       73.74      7.42 o 
   9   6   5       88.63      100.22      8.48 o 
  10   6   5      183.33      197.35     14.02 o 
  11   6   5       41.92       56.09     12.34 o 
  12   6   5       21.21       -1.75     11.63 o 
 -12   7   5       39.22       22.53     13.53 o 
 -11   7   5       22.00       18.53      8.18 o 
 -10   7   5       14.47       15.58      6.54 o 
  -9   7   5      335.65      329.62     13.73 o 
  -8   7   5      174.85      176.27      9.44 o 
  -7   7   5       46.30       41.02      6.24 o 
  -6   7   5      182.49      176.02      8.43 o 
  -5   7   5      375.44      356.81     13.73 o 
  -4   7   5      480.69      472.43     12.91 o 
  -3   7   5      163.63      167.14      5.48 o 
  -2   7   5      361.53      353.23     10.72 o 
  -1   7   5       90.99       89.64      3.77 o 
   0   7   5      681.48      673.56     17.94 o 
   1   7   5      357.77      348.16     10.53 o 
   2   7   5      719.24      726.79     18.19 o 
   3   7   5      178.38      182.69      6.69 o 
   4   7   5      158.07      144.45      6.84 o 
   5   7   5      519.75      490.49     16.82 o 
   6   7   5      287.54      259.89     10.84 o 
   7   7   5       84.15       96.77      7.53 o 
   8   7   5       63.49       66.03      7.12 o 
   9   7   5       69.31       64.72      7.88 o 
  10   7   5        0.62       -8.00      8.00 o 
  11   7   5       27.62       28.74     11.25 o 
 -11   8   5       31.68       30.77      8.85 o 
 -10   8   5       21.80       28.48      7.83 o 
  -9   8   5       29.70       34.82      6.91 o 
  -8   8   5       91.33       84.51      7.27 o 
  -7   8   5       44.06       53.49      6.79 o 
  -6   8   5      250.14      239.98     11.58 o 
  -5   8   5      172.38      169.72      8.87 o 
  -4   8   5      100.97      105.59      6.50 o 
  -3   8   5      273.19      255.33      8.70 o 
  -2   8   5      581.53      590.14     14.46 o 
  -1   8   5       59.45       55.63      3.52 o 
   0   8   5     1086.37     1086.70     41.13 o 
   1   8   5      142.84      145.50      6.13 o 
   2   8   5      314.49      307.86     11.81 o 
   3   8   5      779.38      757.41     24.16 o 
   4   8   5      208.69      211.52      8.72 o 
   5   8   5       38.40       42.48      4.50 o 
   6   8   5       39.89       36.74      4.81 o 
   7   8   5       24.65       24.60      6.21 o 
   8   8   5      179.59      190.73     15.68 o 
   9   8   5       54.50       61.23      8.91 o 
  10   8   5        9.83       13.09     12.84 o 
  11   8   5       18.75       25.66     14.72 o 
 -10   9   5       78.04       88.03      9.79 o 
  -9   9   5       78.19       89.85      9.12 o 
  -8   9   5       36.26       46.63      6.85 o 
  -7   9   5       35.99       24.22      6.63 o 
  -6   9   5       68.05       69.08      8.57 o 
  -5   9   5      135.20      128.97      8.22 o 
  -4   9   5      113.73      119.93      6.97 o 
  -3   9   5      119.28      126.45      6.45 o 
  -2   9   5      254.21      239.29      9.50 o 
  -1   9   5       79.95       68.64      4.32 o 
   0   9   5       79.88       74.08      8.57 o 
   1   9   5      245.36      254.14     13.36 o 
   2   9   5      407.49      411.30     19.65 o 
   3   9   5        6.04       -1.18      8.21 o 
   4   9   5       19.33       19.98      5.72 o 
   5   9   5        8.55        5.54      4.20 o 
   6   9   5      153.86      160.90      8.95 o 
   7   9   5       46.67       46.76      9.56 o 
   8   9   5        4.49        1.26      7.32 o 
   9   9   5       18.82       20.43      8.70 o 
  10   9   5        3.88      -11.95     11.95 o 
  -9  10   5       34.15       45.87      8.53 o 
  -8  10   5        0.19       -7.46      8.33 o 
  -7  10   5       96.78       96.47      8.46 o 
  -6  10   5       38.04       43.05      6.59 o 
  -5  10   5      137.39      130.72      8.50 o 
  -4  10   5      282.54      274.44     12.86 o 
  -3  10   5      141.29      134.73      6.75 o 
  -2  10   5       54.03       45.73      4.11 o 
  -1  10   5      239.05      235.85     10.42 o 
   0  10   5      191.54      197.16     14.93 o 
   1  10   5       94.58       84.96      8.47 o 
   2  10   5       83.38       80.17      8.26 o 
   3  10   5       47.47       55.63      7.68 o 
   4  10   5      130.63      129.34      7.19 o 
   5  10   5      106.99      119.53      7.07 o 
   6  10   5        1.20       -5.06      5.06 o 
   7  10   5       17.17       11.82      7.15 o 
   8  10   5      105.43      123.89     10.63 o 
   9  10   5       20.13       16.82     10.17 o 
  -8  11   5        1.50       -8.83      8.83 o 
  -7  11   5       67.44       67.44      9.71 o 
  -6  11   5       55.24       47.20      8.27 o 
  -5  11   5      142.82      134.90     11.31 o 
  -4  11   5       60.49       65.62      7.88 o 
  -3  11   5       41.25       39.41      5.43 o 
  -2  11   5       28.11       30.53      4.15 o 
  -1  11   5       50.30       41.20      4.53 o 
   0  11   5      168.91      162.79     11.04 o 
   1  11   5       22.41       15.83      7.04 o 
   2  11   5      127.60      136.74     10.42 o 
   3  11   5        6.97        0.25      7.14 o 
   4  11   5        0.13       -7.11      7.11 o 
   5  11   5       10.79       10.34      4.67 o 
   6  11   5       15.43       12.80      5.60 o 
   7  11   5       22.89        8.14      8.26 o 
   8  11   5        8.18       -4.18      8.81 o 
  -6  12   5       23.29       20.72      8.51 o 
  -5  12   5        9.22       12.96      7.65 o 
  -4  12   5       31.44       33.12      7.87 o 
  -3  12   5       89.74       86.67      7.28 o 
  -2  12   5       48.30       37.42      5.28 o 
  -1  12   5       47.82       46.94      4.78 o 
   0  12   5      122.58      119.11     10.16 o 
   1  12   5        8.77       11.33      7.21 o 
   2  12   5       29.04       19.13      7.98 o 
   3  12   5       38.99       49.30      8.56 o 
   4  12   5       23.66       15.57      9.96 o 
   5  12   5        5.18       13.69      4.92 o 
   6  12   5        1.77        3.39      7.66 o 
  -4  13   5        5.06        9.12      7.92 o 
  -3  13   5        3.51        1.64      6.08 o 
  -2  13   5       23.73       12.52      6.75 o 
  -1  13   5       25.53       25.89      4.98 o 
   0  13   5        9.73        5.31      7.60 o 
   1  13   5       18.85       18.58     10.29 o 
   2  13   5       38.12       56.56     11.15 o 
   3  13   5        1.99       -7.08     14.56 o 
   4  13   5        1.00        4.71     15.23 o 
  -6 -12   6       33.22       27.67     18.76 o 
  -5 -12   6       40.22       39.90     18.53 o 
   4 -12   6       13.56       10.63      7.15 o 
   5 -12   6       21.02       36.60      9.71 o 
  -7 -11   6       31.43       52.61     20.57 o 
  -6 -11   6        3.88        6.63     16.61 o 
  -5 -11   6       43.87       51.94     16.93 o 
  -4 -11   6       27.69       23.76     14.16 o 
  -3 -11   6       94.67      101.11     17.57 o 
   1 -11   6      108.13      109.55     11.57 o 
   2 -11   6       22.77       16.08      7.28 o 
   3 -11   6       87.30       92.13     11.77 o 
   4 -11   6       16.99       26.84     10.05 o 
   5 -11   6       25.03       13.42     10.47 o 
   6 -11   6        5.27        3.11      8.34 o 
   7 -11   6       37.08       41.59      9.61 o 
  -9 -10   6        3.05       27.93     20.86 o 
  -8 -10   6       76.25       87.42      9.46 o 
  -7 -10   6       32.96       36.07      6.88 o 
  -6 -10   6      132.02      124.28     10.92 o 
  -5 -10   6      131.23      130.34     11.16 o 
  -4 -10   6       34.02       32.17     10.58 o 
  -3 -10   6      121.12      127.77     10.67 o 
  -2 -10   6       22.42       18.87      5.70 o 
  -1 -10   6       77.97       76.73      7.73 o 
   0 -10   6      192.17      208.80     20.25 o 
   1 -10   6       68.58       79.74     10.63 o 
   2 -10   6        4.45        1.14      8.02 o 
   3 -10   6       63.62       73.96     12.01 o 
   4 -10   6        0.62        1.45      9.31 o 
   5 -10   6       46.43       38.13      8.69 o 
   6 -10   6       37.05       41.80     13.58 o 
   7 -10   6       89.23      101.53     17.84 o 
   8 -10   6       15.63       20.97     14.98 o 
 -10  -9   6       11.13       16.30      8.07 o 
  -9  -9   6       19.55       13.56      7.02 o 
  -8  -9   6      124.23      136.90      9.43 o 
  -7  -9   6      177.63      184.47     11.09 o 
  -6  -9   6      108.31      110.37     19.47 o 
  -5  -9   6       41.66       43.76      7.94 o 
  -4  -9   6       48.00       50.75      7.74 o 
  -3  -9   6      241.49      236.06     16.05 o 
  -2  -9   6      175.13      172.72     12.88 o 
  -1  -9   6      189.67      191.47     13.27 o 
   0  -9   6        2.46        4.90      5.61 o 
   1  -9   6       25.03       28.87      8.82 o 
   2  -9   6      152.23      169.57     17.91 o 
   3  -9   6      306.00      294.44     25.17 o 
   4  -9   6       35.28       44.69     10.93 o 
   5  -9   6       14.66       15.14     11.32 o 
   6  -9   6       41.36       51.29     13.15 o 
   7  -9   6       91.77       91.73     16.70 o 
   8  -9   6      136.48      148.60     21.15 o 
   9  -9   6       25.30       26.95     16.72 o 
 -10  -8   6      100.80      101.33     10.88 o 
  -9  -8   6      108.07      122.71     12.58 o 
  -8  -8   6       29.94       28.99      7.32 o 
  -7  -8   6       39.97       40.10      8.57 o 
  -6  -8   6      115.32      112.04      8.06 o 
  -5  -8   6      265.93      270.07     18.31 o 
  -4  -8   6        8.76        5.50      6.46 o 
  -3  -8   6      630.29      628.88     33.72 o 
  -2  -8   6      359.57      351.13     23.02 o 
  -1  -8   6        8.24        4.59      7.93 o 
   0  -8   6      240.33      241.21     14.41 o 
   1  -8   6      303.84      295.40     22.71 o 
   2  -8   6       15.58       27.42      9.22 o 
   3  -8   6      237.67      253.12     16.41 o 
   4  -8   6       33.15       30.66     11.14 o 
   5  -8   6      154.79      156.86     16.93 o 
   6  -8   6      319.14      326.23     30.77 o 
   7  -8   6       22.55       24.32     12.82 o 
   8  -8   6       25.98       31.08     14.25 o 
   9  -8   6       59.07       66.63     17.33 o 
  10  -8   6       49.93       57.39     18.38 o 
 -11  -7   6       32.40       26.56      9.75 o 
 -10  -7   6       27.14       14.93      8.79 o 
  -9  -7   6       41.77       47.90      8.54 o 
  -8  -7   6      198.28      187.61     12.77 o 
  -7  -7   6      251.68      249.54     14.68 o 
  -6  -7   6       68.19       68.63      7.18 o 
  -5  -7   6      115.89      128.41      7.50 o 
  -4  -7   6      361.20      345.16     14.86 o 
  -3  -7   6       31.12       28.15      7.24 o 
  -2  -7   6      563.55      265.39     26.80 o 
  -1  -7   6      433.56      429.54     17.44 o 
   0  -7   6      235.10      245.26     10.77 o 
   1  -7   6      101.28       96.08      5.20 o 
   2  -7   6      186.49      186.49     10.37 o 
   3  -7   6      323.76      303.37     28.16 o 
   4  -7   6      208.39      205.30     19.85 o 
   5  -7   6       10.63       25.03     11.14 o 
   6  -7   6      157.47      131.79     17.46 o 
   7  -7   6        0.00       -2.26     12.17 o 
   8  -7   6      175.09      197.30     24.54 o 
   9  -7   6        6.12       -7.39     14.18 o 
  10  -7   6       38.05       25.25     17.31 o 
  11  -7   6       12.92       -0.58     18.24 o 
 -12  -6   6       32.29       35.16     10.47 o 
 -11  -6   6       47.55       45.77     10.37 o 
 -10  -6   6       38.51       39.25      8.95 o 
  -9  -6   6      101.73      121.65     10.77 o 
  -8  -6   6      164.55      145.51     11.50 o 
  -7  -6   6       20.19       16.61      6.47 o 
  -6  -6   6      179.93      172.52     11.63 o 
  -5  -6   6      311.43      309.84     15.09 o 
  -4  -6   6      245.11      256.91     10.66 o 
  -3  -6   6      517.39      533.58     18.19 o 
  -2  -6   6      599.77      625.48     24.27 o 
  -1  -6   6       64.92       60.39      4.62 o 
   0  -6   6      313.60      285.21     11.99 o 
   1  -6   6      510.03      524.27     23.96 o 
   2  -6   6      139.99      144.48      8.79 o 
   3  -6   6       13.62       22.65      6.62 o 
   4  -6   6       21.62       28.96     10.34 o 
   5  -6   6       61.18       75.99      8.38 o 
   6  -6   6      292.70      286.21     17.80 o 
   7  -6   6      249.20      259.07     18.34 o 
   8  -6   6       20.92       18.82      4.53 o 
   9  -6   6        3.90       -1.41      5.66 o 
  10  -6   6      200.59      237.45     17.61 o 
  11  -6   6       79.50       97.44     11.38 o 
 -12  -5   6       22.14       22.87     10.39 o 
 -11  -5   6       59.73       46.50     10.39 o 
 -10  -5   6       66.49       60.99      9.81 o 
  -9  -5   6        1.71       -3.05      7.06 o 
  -8  -5   6      233.38      239.52     14.40 o 
  -7  -5   6      177.62      192.26     12.06 o 
  -6  -5   6      137.80      137.93      6.22 o 
  -5  -5   6      259.08      252.94      9.57 o 
  -4  -5   6      379.78      376.45     11.67 o 
  -3  -5   6      270.32      287.41     10.33 o 
  -2  -5   6     1196.11     1223.92     36.98 o 
  -1  -5   6      875.94      910.90     23.58 o 
   0  -5   6      189.41      198.64     10.08 o 
   1  -5   6      293.55      325.87     11.54 o 
   2  -5   6      101.96       95.17      5.15 o 
   3  -5   6     1864.15     1874.38     64.16 o 
   4  -5   6      348.32      344.67     17.35 o 
   5  -5   6       99.64       98.23      5.79 o 
   6  -5   6      218.90      204.94      9.59 o 
   7  -5   6      104.02      113.17      8.66 o 
   8  -5   6       43.96       44.47      6.90 o 
   9  -5   6      146.72      160.40     11.35 o 
  10  -5   6       19.68       26.16      7.68 o 
  11  -5   6       15.98       17.23      8.57 o 
  12  -5   6       98.09      119.35     14.33 o 
 -13  -4   6       83.00       89.63     13.01 o 
 -12  -4   6       30.01       24.87     10.67 o 
 -11  -4   6       37.70       45.05     10.30 o 
 -10  -4   6       40.83       44.14      9.34 o 
  -9  -4   6       60.67       63.73      8.97 o 
  -8  -4   6      136.27      131.48      7.94 o 
  -7  -4   6      191.70      186.49      7.40 o 
  -6  -4   6       24.39       17.47      3.66 o 
  -5  -4   6      964.70     1008.82     23.05 o 
  -4  -4   6     1554.16     1636.14     37.02 o 
  -3  -4   6      227.32      239.80      7.70 o 
  -2  -4   6      546.64      582.45     15.16 o 
  -1  -4   6      494.92      548.94     15.37 o 
   0  -4   6      771.76      770.17     20.04 o 
   1  -4   6      804.22      798.91     18.91 o 
   2  -4   6       73.46       72.25      4.91 o 
   3  -4   6        5.13        2.62      1.43 o 
   4  -4   6       28.21       20.20      2.85 o 
   5  -4   6      340.43      334.46     11.69 o 
   6  -4   6      593.23      557.01     15.92 o 
   7  -4   6      652.33      652.89     29.31 o 
   8  -4   6       96.83      107.53      8.90 o 
   9  -4   6      343.14      335.46     18.20 o 
  10  -4   6      129.15      155.06     12.19 o 
  11  -4   6       43.83       49.93      9.72 o 
  12  -4   6        9.83       14.22     15.63 o 
 -13  -3   6        4.98       -1.31     10.90 o 
 -12  -3   6       27.50       22.68     10.40 o 
 -11  -3   6      138.49      138.82     12.50 o 
 -10  -3   6       23.92       31.40      8.76 o 
  -9  -3   6      117.97      112.62      6.95 o 
  -8  -3   6      163.28      168.94      8.16 o 
  -7  -3   6      184.57      184.47      7.00 o 
  -6  -3   6      421.51      409.27     10.41 o 
  -5  -3   6       49.28       48.91      3.02 o 
  -4  -3   6      138.20      130.57      4.09 o 
  -3  -3   6      202.01      219.95      7.93 o 
  -2  -3   6      747.47      768.69     20.21 o 
  -1  -3   6     1479.64     1511.95     48.09 o 
   0  -3   6      695.22      724.18     25.78 o 
   1  -3   6       40.84       40.58      2.89 o 
   2  -3   6      199.88      170.13      7.60 o 
   3  -3   6     1174.59     1093.85     36.23 o 
   4  -3   6      545.06      527.09     18.77 o 
   5  -3   6      131.02      128.71      7.13 o 
   6  -3   6      154.95      151.92      6.69 o 
   7  -3   6      836.94      798.12     30.57 o 
   8  -3   6       40.81       46.63      7.71 o 
   9  -3   6      145.78      143.23     11.87 o 
  10  -3   6       46.86       58.28      9.17 o 
  11  -3   6       26.96       23.19      9.06 o 
  12  -3   6       23.83       33.98     12.33 o 
  13  -3   6       49.39       44.55     17.77 o 
 -13  -2   6       19.17       17.18     10.79 o 
 -12  -2   6       14.60       13.80      9.41 o 
 -11  -2   6       45.28       51.86      6.94 o 
 -10  -2   6      167.53      170.77      9.30 o 
  -9  -2   6      219.07      232.48     11.24 o 
  -8  -2   6      195.70      189.72      7.91 o 
  -7  -2   6      182.51      184.07      7.21 o 
  -6  -2   6      625.31      617.16     15.51 o 
  -5  -2   6      620.49      614.14     14.99 o 
  -4  -2   6     1992.81     1977.45     39.69 o 
  -3  -2   6      122.10      141.82      5.25 o 
  -2  -2   6       60.03       71.13      3.14 o 
  -1  -2   6      686.82      712.85     19.92 o 
   0  -2   6       99.73       89.01      4.76 o 
   1  -2   6     1153.75     1072.95     36.33 o 
   2  -2   6      122.62      122.43      6.03 o 
   3  -2   6       20.98       24.02      3.06 o 
   4  -2   6       49.35       56.20      4.99 o 
   5  -2   6      481.17      494.73     14.37 o 
   6  -2   6      289.69      297.56     11.32 o 
   7  -2   6      583.16      572.74     22.94 o 
   8  -2   6      137.24      141.80      8.66 o 
   9  -2   6      180.50      181.14     12.34 o 
  10  -2   6      306.65      312.53     17.16 o 
  11  -2   6       38.57       43.89      9.65 o 
  12  -2   6       25.19       17.97     12.00 o 
  13  -2   6        5.16        3.00     12.28 o 
 -13  -1   6        5.50       -3.90     10.52 o 
 -12  -1   6       64.76       74.12      8.17 o 
 -11  -1   6       70.80       71.23      7.33 o 
 -10  -1   6       90.18       83.74      7.23 o 
  -9  -1   6      111.65      112.66      7.42 o 
  -8  -1   6       83.79       95.19      5.76 o 
  -7  -1   6      285.35      283.60      9.14 o 
  -6  -1   6      451.63      436.17     10.97 o 
  -5  -1   6      140.29      136.93      5.22 o 
  -4  -1   6      366.38      363.10      9.69 o 
  -3  -1   6     1099.61     1066.62     31.31 o 
  -2  -1   6      761.54      749.59     23.58 o 
  -1  -1   6     1164.95     1167.05     31.97 o 
   0  -1   6      983.26      958.90     28.32 o 
   1  -1   6     1080.31     1111.76     28.53 o 
   2  -1   6     2780.95     2861.28     78.37 o 
   3  -1   6     1385.94     1335.02     31.85 o 
   4  -1   6     1624.39     1581.01     50.15 o 
   5  -1   6       10.08       10.41      3.04 o 
   6  -1   6       35.74       37.91      3.85 o 
   7  -1   6      331.35      294.29     13.64 o 
   8  -1   6      130.61      135.62      9.11 o 
   9  -1   6      266.19      262.97     13.29 o 
  10  -1   6      249.54      260.37     16.03 o 
  11  -1   6       30.53       22.11      8.80 o 
  12  -1   6       22.36       10.75     11.35 o 
  13  -1   6       64.50       67.29     14.62 o 
 -13   0   6       21.70       19.93      7.93 o 
 -12   0   6        3.90        1.88      7.07 o 
 -11   0   6       38.47       28.62      6.85 o 
 -10   0   6      195.23      194.44     10.06 o 
  -9   0   6      528.68      507.74     18.37 o 
  -8   0   6      171.56      162.51      6.41 o 
  -7   0   6       23.01       27.64      3.52 o 
  -6   0   6      808.62      840.36     20.20 o 
  -5   0   6      277.62      263.24      7.53 o 
  -4   0   6     1491.43     1384.51     40.00 o 
  -3   0   6      822.93      799.75     20.30 o 
  -2   0   6      374.26      370.81     10.83 o 
  -1   0   6     1732.22     1692.71     48.65 o 
   0   0   6     1362.64     1396.11     37.17 o 
   1   0   6     1168.43     1124.40     32.77 o 
   2   0   6       57.06       41.84      3.62 o 
   3   0   6       99.38      106.76      4.89 o 
   4   0   6       31.23       32.38      2.71 o 
   5   0   6      186.30      195.25      7.60 o 
   6   0   6      461.13      466.71     15.01 o 
   7   0   6      465.48      454.91     18.41 o 
   8   0   6       93.06       82.12      6.96 o 
   9   0   6      274.37      268.70     13.62 o 
  10   0   6       34.58       27.85      7.24 o 
  11   0   6      134.12      152.45     13.17 o 
  12   0   6      156.65      185.79     17.90 o 
  13   0   6       10.36        2.65     19.78 o 
 -13   1   6        1.11       -2.96      8.10 o 
 -12   1   6       68.72       70.04      8.27 o 
 -11   1   6       67.16       61.53      7.54 o 
 -10   1   6      102.20       99.68      7.65 o 
  -9   1   6      126.92      124.18      6.02 o 
  -8   1   6       69.03       76.51      4.50 o 
  -7   1   6      277.74      289.65      9.25 o 
  -6   1   6      424.49      390.25     11.59 o 
  -5   1   6      177.24      172.54      6.51 o 
  -4   1   6      332.71      328.80     10.41 o 
  -3   1   6     1330.90     1288.48     34.15 o 
  -2   1   6      881.22      845.06     21.75 o 
  -1   1   6     1044.20     1030.24     29.29 o 
   0   1   6     1029.34      986.42     31.12 o 
   1   1   6      972.65      995.66     30.43 o 
   2   1   6     3075.65     3105.04     77.90 o 
   3   1   6     1057.04     1037.87     31.46 o 
   4   1   6     1918.76     1878.91     46.10 o 
   5   1   6        3.68       -0.92      2.89 o 
   6   1   6       50.90       50.43      4.14 o 
   7   1   6      372.14      325.80     15.32 o 
   8   1   6      200.38      205.58     10.18 o 
   9   1   6      267.13      275.41     14.00 o 
  10   1   6      256.00      253.09     13.55 o 
  11   1   6       34.94       20.81      7.68 o 
  12   1   6       11.98        1.30     12.18 o 
  13   1   6       65.20       77.33     21.10 o 
 -13   2   6       15.81       16.05      8.19 o 
 -12   2   6       14.99       18.27      7.84 o 
 -11   2   6       48.26       53.16      7.38 o 
 -10   2   6      215.54      222.69     11.63 o 
  -9   2   6      221.70      229.59      8.28 o 
  -8   2   6      183.31      184.30      6.64 o 
  -7   2   6      183.92      182.59      6.62 o 
  -6   2   6      647.68      647.06     18.16 o 
  -5   2   6      717.76      693.94     18.24 o 
  -4   2   6     2057.53     1986.60     48.81 o 
  -3   2   6      174.60      192.09      6.03 o 
  -2   2   6       72.55       77.38      3.49 o 
  -1   2   6      744.12      766.25     19.02 o 
   0   2   6      195.05      187.29      9.40 o 
   1   2   6     1306.71     1205.72     33.18 o 
   2   2   6      157.00      155.87      5.24 o 
   3   2   6       20.72       23.98      2.56 o 
   4   2   6       91.05      103.05      4.43 o 
   5   2   6      398.29      400.21     12.96 o 
   6   2   6      450.49      458.52     17.64 o 
   7   2   6      610.31      590.23     20.25 o 
   8   2   6      130.02      126.95      8.48 o 
   9   2   6      210.43      190.11     10.88 o 
  10   2   6      252.28      248.83     14.01 o 
  11   2   6       27.73       20.26      8.89 o 
  12   2   6       38.25       56.92     18.87 o 
  13   2   6        4.94       19.14     17.44 o 
 -13   3   6       14.64        9.81      8.31 o 
 -12   3   6       35.28       40.03      8.16 o 
 -11   3   6      107.71      111.31      9.15 o 
 -10   3   6       16.84       23.31      5.28 o 
  -9   3   6      113.97      102.02      5.83 o 
  -8   3   6      151.75      156.48      6.10 o 
  -7   3   6      194.53      188.89      7.54 o 
  -6   3   6      384.16      357.91     12.85 o 
  -5   3   6       35.66       33.14      3.28 o 
  -4   3   6      123.82      118.12      4.33 o 
  -3   3   6      281.10      297.58      7.76 o 
  -2   3   6      740.26      736.42     19.20 o 
  -1   3   6     1447.34     1514.01     37.19 o 
   0   3   6      828.20      876.70     23.76 o 
   1   3   6       27.91       30.06      2.52 o 
   2   3   6      252.81      224.71      6.60 o 
   3   3   6     1056.99     1028.67     30.50 o 
   4   3   6      592.34      592.88     15.92 o 
   5   3   6      116.18      111.92      5.03 o 
   6   3   6      132.13      142.45      6.47 o 
   7   3   6      855.63      827.39     27.33 o 
   8   3   6       62.51       65.28      6.83 o 
   9   3   6      215.12      216.48     11.35 o 
  10   3   6       57.03       56.93      9.28 o 
  11   3   6       32.62       20.25      9.17 o 
  12   3   6       15.30       19.03     12.01 o 
 -13   4   6       78.52       86.67     11.08 o 
 -12   4   6       32.51       25.37      8.71 o 
 -11   4   6       49.90       53.17      7.87 o 
 -10   4   6       62.69       69.01      6.24 o 
  -9   4   6       69.52       69.35      5.37 o 
  -8   4   6      107.99      115.97      5.44 o 
  -7   4   6      183.11      171.27      7.14 o 
  -6   4   6       43.74       51.08      4.20 o 
  -5   4   6      961.95     1025.00     25.80 o 
  -4   4   6     1679.79     1730.09     41.40 o 
  -3   4   6      140.05      140.91      7.27 o 
  -2   4   6      565.05      593.06     15.33 o 
  -1   4   6      654.97      677.85     16.76 o 
   0   4   6      836.18      843.54     21.80 o 
   1   4   6      711.49      693.13     20.43 o 
   2   4   6      141.54      144.08      5.54 o 
   3   4   6        8.50        7.80      2.38 o 
   4   4   6       37.61       32.00      2.98 o 
   5   4   6      395.37      384.82     11.14 o 
   6   4   6      454.23      430.22     15.84 o 
   7   4   6      635.24      652.60     22.61 o 
   8   4   6      102.68      103.82      9.14 o 
   9   4   6      334.67      319.27     18.09 o 
  10   4   6      129.92      156.54     12.33 o 
  11   4   6       43.55       47.13      9.86 o 
  12   4   6       12.27       13.75     11.60 o 
 -12   5   6       24.51       20.06     10.68 o 
 -11   5   6       61.85       52.24      7.88 o 
 -10   5   6       64.35       56.75      6.19 o 
  -9   5   6        7.87        8.19      4.63 o 
  -8   5   6      216.51      206.55      8.63 o 
  -7   5   6      187.15      194.17      8.27 o 
  -6   5   6      124.82      122.77      9.27 o 
  -5   5   6      219.19      216.05      7.90 o 
  -4   5   6      313.35      302.47      9.63 o 
  -3   5   6      298.20      316.75     10.94 o 
  -2   5   6     1236.05     1273.98     33.34 o 
  -1   5   6      760.59      784.92     22.87 o 
   0   5   6      258.76      260.22      7.69 o 
   1   5   6      278.21      295.25      8.41 o 
   2   5   6      159.52      142.12      4.79 o 
   3   5   6     1777.65     1790.54     44.73 o 
   4   5   6      415.00      400.94     11.62 o 
   5   5   6      118.97      116.46      5.34 o 
   6   5   6      215.19      196.11     10.14 o 
   7   5   6      144.71      144.01      8.39 o 
   8   5   6       23.62       28.24      6.48 o 
   9   5   6      174.86      176.61     12.36 o 
  10   5   6       16.19       10.96      8.68 o 
  11   5   6       18.25       16.85     11.69 o 
  12   5   6       90.94       93.28     14.70 o 
 -12   6   6       36.50       33.26     10.45 o 
 -11   6   6       35.34       37.16      8.93 o 
 -10   6   6       31.88       30.19      9.44 o 
  -9   6   6      116.67      128.91      7.70 o 
  -8   6   6      184.69      172.07      8.32 o 
  -7   6   6       13.94       11.75      4.72 o 
  -6   6   6      195.35      193.83      8.94 o 
  -5   6   6      393.95      393.31     12.43 o 
  -4   6   6      305.92      304.32      9.37 o 
  -3   6   6      379.51      423.08     12.54 o 
  -2   6   6      617.74      640.74     17.54 o 
  -1   6   6       87.14       78.47      3.95 o 
   0   6   6      321.64      289.68      8.34 o 
   1   6   6      469.81      466.60     12.60 o 
   2   6   6      169.83      170.86      5.49 o 
   3   6   6       19.54       21.51      2.76 o 
   4   6   6       49.83       48.12      3.75 o 
   5   6   6       55.90       69.05      4.57 o 
   6   6   6      224.89      216.31      9.83 o 
   7   6   6      250.58      254.52     12.63 o 
   8   6   6       18.58       23.64      6.34 o 
   9   6   6        0.63       -5.47      7.78 o 
  10   6   6      178.15      186.93     14.20 o 
  11   6   6       86.47       99.95     13.50 o 
 -11   7   6       26.92       29.05      7.83 o 
 -10   7   6       25.67       25.45      7.30 o 
  -9   7   6       28.57       31.87      6.33 o 
  -8   7   6      221.25      209.52     10.07 o 
  -7   7   6      248.09      243.89     12.24 o 
  -6   7   6       61.80       63.04      7.38 o 
  -5   7   6      112.18      127.62      8.03 o 
  -4   7   6      405.83      400.82     12.69 o 
  -3   7   6       75.47       69.17      4.38 o 
  -2   7   6      391.00      371.04     11.72 o 
  -1   7   6      328.08      315.25     10.09 o 
   0   7   6      265.91      261.02      8.89 o 
   1   7   6       98.77       86.66      4.42 o 
   2   7   6      212.12      197.48      7.12 o 
   3   7   6      318.47      304.34     11.49 o 
   4   7   6      152.00      157.15      7.43 o 
   5   7   6       18.26       16.55      4.18 o 
   6   7   6      146.44      136.24      7.24 o 
   7   7   6        5.25        6.14      5.85 o 
   8   7   6      188.50      215.72     11.81 o 
   9   7   6       15.45        8.18      8.22 o 
  10   7   6       28.47       34.29     11.07 o 
  11   7   6       13.60       16.82     11.76 o 
 -10   8   6      108.17      116.64      9.36 o 
  -9   8   6      116.95      125.33      9.40 o 
  -8   8   6       11.57       11.95      6.89 o 
  -7   8   6       41.90       45.09      7.08 o 
  -6   8   6      103.07      104.34      7.92 o 
  -5   8   6      264.87      265.84     14.43 o 
  -4   8   6       42.66       40.93      4.74 o 
  -3   8   6      588.83      588.13     20.04 o 
  -2   8   6      422.31      410.33     12.95 o 
  -1   8   6       27.72       25.29      3.40 o 
   0   8   6      216.87      207.24      8.72 o 
   1   8   6      199.10      191.70      7.49 o 
   2   8   6       13.47        8.94      3.06 o 
   3   8   6      209.05      204.03      8.72 o 
   4   8   6       19.46       18.95      4.00 o 
   5   8   6      124.40      123.60      6.90 o 
   6   8   6      313.96      325.94     13.09 o 
   7   8   6        9.53       11.71      6.17 o 
   8   8   6       22.68       33.10      8.16 o 
   9   8   6       43.91       43.57     10.59 o 
  10   8   6       41.56       51.34     14.67 o 
 -10   9   6        5.40        1.93      8.08 o 
  -9   9   6       19.60       19.76      8.07 o 
  -8   9   6       98.20      105.51     12.67 o 
  -7   9   6      188.82      190.46     10.88 o 
  -6   9   6      103.23      109.75      8.27 o 
  -5   9   6       48.78       46.78      7.32 o 
  -4   9   6       51.11       54.34      8.50 o 
  -3   9   6      241.30      237.19      9.94 o 
  -2   9   6      189.13      183.42      7.57 o 
  -1   9   6      174.83      174.22      8.72 o 
   0   9   6        4.36        0.54      3.53 o 
   1   9   6       15.78       11.17      3.26 o 
   2   9   6      170.57      155.11      6.98 o 
   3   9   6      239.62      228.21     12.99 o 
   4   9   6       51.00       55.01      5.13 o 
   5   9   6       12.75       10.37      4.81 o 
   6   9   6       42.70       45.50      6.05 o 
   7   9   6       63.70       59.09      8.46 o 
   8   9   6      174.70      182.94     12.52 o 
   9   9   6       23.90       40.55     13.78 o 
  -9  10   6        7.08       -0.18     16.84 o 
  -8  10   6       71.56       63.47     10.36 o 
  -7  10   6       25.76       25.37      7.40 o 
  -6  10   6      124.35      106.81      8.63 o 
  -5  10   6      152.35      154.60      9.31 o 
  -4  10   6       28.09       25.04      6.87 o 
  -3  10   6      133.75      134.66      7.10 o 
  -2  10   6       16.46       13.68      4.00 o 
  -1  10   6       75.21       70.50      5.59 o 
   0  10   6      238.59      252.50     10.88 o 
   1  10   6       64.75       65.85      4.53 o 
   2  10   6        0.93        2.93      4.20 o 
   3  10   6       63.42       64.70      4.72 o 
   4  10   6        2.58        6.26      4.29 o 
   5  10   6       46.13       41.81      7.08 o 
   6  10   6       40.04       40.31      7.51 o 
   7  10   6       81.37       81.83      9.13 o 
   8  10   6       14.12       24.15      9.61 o 
  -7  11   6       52.37       37.87      9.23 o 
  -6  11   6       13.16       10.90      8.12 o 
  -5  11   6       28.25       32.93      8.17 o 
  -4  11   6       22.85       18.49      7.32 o 
  -3  11   6       96.72      102.09      8.66 o 
  -2  11   6      249.69      239.74     11.38 o 
  -1  11   6       23.32       26.76      4.84 o 
   0  11   6       12.57       15.14      3.95 o 
   1  11   6      118.26      105.57      9.78 o 
   2  11   6       10.35        3.11      7.59 o 
   3  11   6      103.73       96.64      7.03 o 
   4  11   6       20.84       23.72      4.75 o 
   5  11   6       25.39       25.68      5.49 o 
   6  11   6        7.93       19.47      8.55 o 
   7  11   6       29.02       24.85      9.63 o 
  -5  12   6       48.14       59.82      9.13 o 
  -4  12   6       13.07       12.04      7.39 o 
  -3  12   6       32.57       32.86      6.66 o 
  -2  12   6        0.04        2.43      5.10 o 
  -1  12   6       95.14      105.56      7.65 o 
   0  12   6        7.45        7.48      5.99 o 
   1  12   6       47.44       58.07     11.18 o 
   2  12   6       57.71       48.80     10.78 o 
   3  12   6        2.20        1.74     13.98 o 
   4  12   6        7.73        9.96      6.24 o 
   5  12   6       18.89       13.87      7.15 o 
  -3  13   6       43.22       48.68     11.59 o 
  -2  13   6        0.49        1.11      7.16 o 
  -1  13   6       33.69       34.89      5.60 o 
   0  13   6       25.54       24.24      4.93 o 
   1  13   6       10.11       10.83     13.82 o 
   2  13   6       33.52       20.14     15.12 o 
   2 -12   7       36.19       50.31      7.77 o 
   3 -12   7       46.18       62.37     10.32 o 
   4 -12   7       13.89       14.98      9.29 o 
  -6 -11   7       18.21       26.44     17.68 o 
  -5 -11   7       52.18       54.55     17.82 o 
  -4 -11   7       18.69        6.94     14.45 o 
  -2 -11   7       14.35        9.76      5.87 o 
  -1 -11   7      113.45      108.54     11.52 o 
   0 -11   7       97.71       97.45     11.57 o 
   1 -11   7       25.13       39.12      9.11 o 
   2 -11   7       17.19        9.58      9.42 o 
   3 -11   7        5.74        8.62      9.85 o 
   4 -11   7      117.83      124.13     15.92 o 
   5 -11   7       35.50       30.86     12.73 o 
   6 -11   7       20.16       11.66     12.86 o 
  -8 -10   7       32.63       42.10      9.46 o 
  -7 -10   7        3.83       -6.37     11.44 o 
  -6 -10   7       42.76       49.99      8.96 o 
  -5 -10   7       55.41       44.89      8.50 o 
  -4 -10   7       61.10       67.70      8.70 o 
  -3 -10   7      127.31      144.88     11.38 o 
  -2 -10   7       69.30       56.39      8.28 o 
  -1 -10   7       29.42       27.44      9.36 o 
   0 -10   7       13.89        5.83      8.84 o 
   1 -10   7       62.27       76.95     12.17 o 
   2 -10   7       69.52       78.20     12.66 o 
   3 -10   7       89.57       92.78     14.18 o 
   4 -10   7        9.86       -8.82     10.52 o 
   5 -10   7       11.30       16.32      8.82 o 
   6 -10   7       50.08       62.12     10.26 o 
   7 -10   7       64.05      110.20     18.76 o 
   8 -10   7       17.40       20.57     15.05 o 
  -9  -9   7       13.96       19.65      7.63 o 
  -8  -9   7        8.37       12.46      6.43 o 
  -7  -9   7      120.79      123.93     12.80 o 
  -6  -9   7       41.26       42.13      9.26 o 
  -5  -9   7       44.78       47.41      8.85 o 
  -4  -9   7       92.93       97.73     10.21 o 
  -3  -9   7      217.33      203.83     14.83 o 
  -2  -9   7       43.08       42.88      8.10 o 
  -1  -9   7      189.37      191.37     13.07 o 
   0  -9   7      202.35      209.36     22.37 o 
   1  -9   7       78.98       90.23     12.39 o 
   2  -9   7       96.62       97.25     13.53 o 
   3  -9   7      107.89      112.83     15.25 o 
   4  -9   7       56.42       62.10      9.64 o 
   5  -9   7      116.34      127.06     17.35 o 
   6  -9   7       91.50      104.03     17.68 o 
   7  -9   7        5.00       -1.59     14.16 o 
   8  -9   7       28.93       53.50     16.52 o 
   9  -9   7       13.88       12.82     16.03 o 
 -10  -8   7        4.20        0.29      8.69 o 
  -9  -8   7       71.25       82.26      9.97 o 
  -8  -8   7       65.55       59.80      8.65 o 
  -7  -8   7      121.72      131.99      9.72 o 
  -6  -8   7       50.10       47.52      6.44 o 
  -5  -8   7      116.90      121.26     15.55 o 
  -4  -8   7      316.75      332.09     21.06 o 
  -3  -8   7       68.26       69.20      9.17 o 
  -2  -8   7      162.80      171.92     14.29 o 
  -1  -8   7      102.72       99.82     10.11 o 
   0  -8   7      251.83      248.15     15.02 o 
   1  -8   7       84.33       87.50      7.59 o 
   2  -8   7      367.41      358.70     32.36 o 
   3  -8   7       97.39      116.59     11.09 o 
   4  -8   7      107.81      141.50     16.84 o 
   5  -8   7       43.13       26.17     12.33 o 
   6  -8   7        3.64        8.49     12.35 o 
   7  -8   7      184.67      205.65     24.03 o 
   8  -8   7       97.22      112.50     20.30 o 
   9  -8   7        3.77      -13.42     16.19 o 
  10  -8   7        0.27        0.40     17.44 o 
 -11  -7   7       49.95       52.03     11.03 o 
 -10  -7   7       36.90       48.10      9.82 o 
  -9  -7   7       53.93       63.56      9.75 o 
  -8  -7   7       57.31       52.04      8.52 o 
  -7  -7   7       28.75       32.83      7.23 o 
  -6  -7   7       45.71       38.07      7.94 o 
  -5  -7   7      190.21      191.58     11.65 o 
  -4  -7   7      229.55      217.57      9.88 o 
  -3  -7   7       19.16       18.30      5.17 o 
  -2  -7   7      460.77      453.17     19.62 o 
  -1  -7   7      180.26      193.25     11.26 o 
   0  -7   7      580.25      579.53     24.15 o 
   1  -7   7      324.55      317.87     17.98 o 
   2  -7   7      199.57      210.15     10.86 o 
   3  -7   7      386.94      341.24     30.68 o 
   4  -7   7      476.13      463.43     39.21 o 
   5  -7   7      329.29      348.65     34.37 o 
   6  -7   7      111.27      110.62     16.10 o 
   7  -7   7        8.87        9.74     12.73 o 
   8  -7   7        6.04       -2.66     13.98 o 
   9  -7   7       48.28       51.96     17.75 o 
  10  -7   7      100.12      127.37     22.08 o 
 -11  -6   7       28.89       31.28     10.43 o 
 -10  -6   7        7.10       18.05      8.75 o 
  -9  -6   7       83.08       78.26      9.79 o 
  -8  -6   7      210.30      204.78     14.04 o 
  -7  -6   7       81.98       82.11      8.72 o 
  -6  -6   7      194.64      209.57     12.73 o 
  -5  -6   7      314.51      323.77     14.49 o 
  -4  -6   7       27.92       29.63      3.88 o 
  -3  -6   7      107.18      113.16      6.18 o 
  -2  -6   7     1082.85     1051.06     31.71 o 
  -1  -6   7      305.35      299.99     15.08 o 
   0  -6   7      371.44      353.36     16.89 o 
   1  -6   7      111.17      100.90      8.59 o 
   2  -6   7      119.05      113.58      8.21 o 
   3  -6   7      413.42      432.79     39.99 o 
   4  -6   7      153.42      165.21     13.86 o 
   5  -6   7       48.20       45.68      7.75 o 
   6  -6   7       81.10       84.12     10.24 o 
   7  -6   7      147.78      144.18     13.75 o 
   8  -6   7       76.85       79.70     11.46 o 
   9  -6   7       19.67       19.07      5.87 o 
  10  -6   7       20.91       23.43      7.22 o 
  11  -6   7        3.15       -7.37      8.24 o 
 -12  -5   7       27.83       26.32     10.81 o 
 -11  -5   7      159.54      163.49     15.83 o 
 -10  -5   7      107.65      105.64     11.64 o 
  -9  -5   7       56.74       60.43      9.49 o 
  -8  -5   7       16.42       12.97      7.23 o 
  -7  -5   7      293.95      276.25     16.49 o 
  -6  -5   7      111.88      114.81      9.67 o 
  -5  -5   7       82.70       86.00      5.35 o 
  -4  -5   7      647.04      647.08     22.10 o 
  -3  -5   7      162.72      176.83      7.26 o 
  -2  -5   7      237.04      239.48      7.83 o 
  -1  -5   7      309.41      329.04     10.74 o 
   0  -5   7      817.95      804.20     21.39 o 
   1  -5   7      392.37      398.80     10.83 o 
   2  -5   7       90.23       90.81      4.52 o 
   3  -5   7      175.54      179.91      6.54 o 
   4  -5   7       73.36       77.15      3.68 o 
   5  -5   7      225.58      214.31      9.76 o 
   6  -5   7       23.57       25.96      4.64 o 
   7  -5   7       15.25        9.44      5.79 o 
   8  -5   7       10.92        7.34      6.57 o 
   9  -5   7      103.77      120.12     10.06 o 
  10  -5   7      145.67      140.53     11.56 o 
  11  -5   7       38.03       49.93      9.59 o 
 -12  -4   7       47.54       47.54     11.65 o 
 -11  -4   7        8.13        8.12      9.36 o 
 -10  -4   7       51.17       44.08      9.66 o 
  -9  -4   7       95.15       70.86     10.17 o 
  -8  -4   7      229.66      233.88     15.35 o 
  -7  -4   7      262.16      262.07     11.41 o 
  -6  -4   7      279.72      285.61      9.56 o 
  -5  -4   7      296.92      307.08     10.38 o 
  -4  -4   7      710.49      713.84     17.28 o 
  -3  -4   7      722.32      715.41     21.00 o 
  -2  -4   7      543.54      528.53     14.06 o 
  -1  -4   7      154.61      168.80      5.46 o 
   0  -4   7      163.10      168.56      5.78 o 
   1  -4   7      310.77      304.49      9.01 o 
   2  -4   7      300.44      290.65     13.95 o 
   3  -4   7      348.92      358.27     12.67 o 
   4  -4   7      454.05      446.81     15.63 o 
   5  -4   7       30.96       28.55      3.97 o 
   6  -4   7      379.70      339.07     18.87 o 
   7  -4   7      103.14      104.26      8.19 o 
   8  -4   7      120.83      126.45      9.76 o 
   9  -4   7       21.94       29.08      7.77 o 
  10  -4   7        1.02       -0.70      7.80 o 
  11  -4   7        4.63       -6.87      8.60 o 
  12  -4   7       37.79       47.46     12.56 o 
 -12  -3   7       43.03       51.12     11.67 o 
 -11  -3   7      112.22      106.81     12.10 o 
 -10  -3   7       69.84       68.69     10.45 o 
  -9  -3   7       31.50       36.81      5.71 o 
  -8  -3   7       84.63       79.81      5.76 o 
  -7  -3   7      211.96      202.83      8.25 o 
  -6  -3   7      116.58      118.58      6.25 o 
  -5  -3   7      399.78      430.97     12.15 o 
  -4  -3   7      453.22      469.97     12.99 o 
  -3  -3   7      167.16      174.01      6.53 o 
  -2  -3   7      199.56      214.84      5.58 o 
  -1  -3   7      592.54      584.14     17.42 o 
   0  -3   7      625.13      631.25     22.34 o 
   1  -3   7     1462.68     1473.52     49.86 o 
   2  -3   7      103.51      105.32      5.57 o 
   3  -3   7      279.14      278.37     11.75 o 
   4  -3   7      154.07      167.19      9.38 o 
   5  -3   7      144.69      147.65      9.41 o 
   6  -3   7      396.35      392.57     16.28 o 
   7  -3   7      347.82      354.62     18.08 o 
   8  -3   7      225.45      207.01     13.45 o 
   9  -3   7      176.58      185.37     13.80 o 
  10  -3   7       92.84      115.77     11.35 o 
  11  -3   7       50.57       73.25     11.09 o 
  12  -3   7        1.90       17.53     12.45 o 
 -13  -2   7        4.32        9.41     10.62 o 
 -12  -2   7       19.06       33.87     12.34 o 
 -11  -2   7       19.52       17.35      9.08 o 
 -10  -2   7       55.57       49.83      6.54 o 
  -9  -2   7       44.89       44.81      6.00 o 
  -8  -2   7      382.71      381.09     12.92 o 
  -7  -2   7      190.22      181.79      9.35 o 
  -6  -2   7      220.22      214.58      7.39 o 
  -5  -2   7       20.87       21.18      2.72 o 
  -4  -2   7        0.94       -1.91      2.13 o 
  -3  -2   7     1188.57     1199.50     27.90 o 
  -2  -2   7      867.69      868.94     25.11 o 
  -1  -2   7      320.23      318.31     10.42 o 
   0  -2   7       99.31       98.76      4.72 o 
   1  -2   7      194.60      181.01      8.00 o 
   2  -2   7      367.09      344.51     12.57 o 
   3  -2   7     1014.95     1009.68     30.75 o 
   4  -2   7      412.22      409.31     14.69 o 
   5  -2   7      496.91      498.11     17.30 o 
   6  -2   7     1303.06     1293.95     47.47 o 
   7  -2   7      497.15      492.17     20.71 o 
   8  -2   7      123.71      123.89      8.63 o 
   9  -2   7       39.75       31.34     12.21 o 
  10  -2   7       29.30       15.46      8.61 o 
  11  -2   7       21.93       24.08      9.45 o 
  12  -2   7       51.37       64.47     13.35 o 
 -13  -1   7        2.90        5.26     11.05 o 
 -12  -1   7       22.83       17.30     10.26 o 
 -11  -1   7      172.88      197.02     10.73 o 
 -10  -1   7       49.70       57.86      6.86 o 
  -9  -1   7       86.32       82.05      6.47 o 
  -8  -1   7      223.56      224.91     10.03 o 
  -7  -1   7      233.31      241.88      9.07 o 
  -6  -1   7      600.42      594.66     17.00 o 
  -5  -1   7       50.94       53.23      3.75 o 
  -4  -1   7      143.84      123.53      8.61 o 
  -3  -1   7      249.92      239.66      7.78 o 
  -2  -1   7      629.83      671.45     21.23 o 
  -1  -1   7      378.30      359.78     13.71 o 
   0  -1   7     1064.03     1100.12     29.54 o 
   1  -1   7      392.43      393.33     13.39 o 
   2  -1   7      118.77      120.02      4.87 o 
   3  -1   7      150.57      158.56      5.88 o 
   4  -1   7     1468.76     1438.02     42.86 o 
   5  -1   7      492.79      510.42     17.52 o 
   6  -1   7      188.12      197.80      9.74 o 
   7  -1   7       49.38       48.08      5.80 o 
   8  -1   7       16.96       23.32      6.34 o 
   9  -1   7       27.50       27.58      6.87 o 
  10  -1   7      210.09      218.09     14.90 o 
  11  -1   7      136.11      139.05     12.87 o 
  12  -1   7       12.29        6.12     12.36 o 
 -13   0   7       53.50       59.24     10.09 o 
 -12   0   7        4.03        4.56      7.35 o 
 -11   0   7       19.33       21.19      6.74 o 
 -10   0   7       16.72       10.96      6.23 o 
  -9   0   7       84.59       90.98      6.67 o 
  -8   0   7        4.26        1.02      4.38 o 
  -7   0   7     1153.06     1138.14     28.88 o 
  -6   0   7        1.31        2.18      3.13 o 
  -5   0   7       68.19       72.20      4.31 o 
  -4   0   7      574.95      576.05     17.77 o 
  -3   0   7       83.85       69.61      4.07 o 
  -2   0   7      837.02      810.96     23.96 o 
  -1   0   7     1095.16     1077.84     34.39 o 
   0   0   7      142.97      155.05      6.92 o 
   1   0   7       44.68       42.97      3.30 o 
   2   0   7     3055.49     2994.04     79.10 o 
   3   0   7      324.42      306.18      9.39 o 
   4   0   7      373.04      402.43     13.02 o 
   5   0   7      251.07      237.52      8.99 o 
   6   0   7      349.80      337.89     14.58 o 
   7   0   7      313.01      300.03     13.97 o 
   8   0   7      306.70      298.00     14.29 o 
   9   0   7        1.78       -5.99      5.99 o 
  10   0   7        1.71       -3.91      6.94 o 
  11   0   7       68.45       71.27     10.93 o 
  12   0   7       28.36       29.67     12.85 o 
 -13   1   7        2.12        4.74      8.28 o 
 -12   1   7       18.27       15.44      7.71 o 
 -11   1   7      185.23      194.63     10.77 o 
 -10   1   7       44.97       52.52      6.91 o 
  -9   1   7       88.06       97.14      6.72 o 
  -8   1   7      219.59      207.02      8.43 o 
  -7   1   7      190.53      186.00      7.35 o 
  -6   1   7      715.75      706.67     18.80 o 
  -5   1   7       86.25       89.37      4.69 o 
  -4   1   7      104.50      107.25      4.86 o 
  -3   1   7      238.28      223.11      7.20 o 
  -2   1   7      750.90      753.25     21.40 o 
  -1   1   7      251.60      243.12     10.26 o 
   0   1   7     1051.61     1078.46     29.29 o 
   1   1   7      271.29      277.90     10.15 o 
   2   1   7       93.41       95.62      5.19 o 
   3   1   7      107.71      105.11      4.78 o 
   4   1   7     1512.24     1496.99     39.17 o 
   5   1   7      485.86      491.29     15.91 o 
   6   1   7      160.34      149.88      8.81 o 
   7   1   7       36.62       44.75      6.12 o 
   8   1   7        9.22        1.37      5.74 o 
   9   1   7       21.96       20.49      6.82 o 
  10   1   7      211.95      227.60     12.78 o 
  11   1   7      128.46      139.47     13.16 o 
  12   1   7        8.57        7.55     17.37 o 
 -13   2   7       13.79        6.99      8.39 o 
 -12   2   7       11.47       16.23      7.86 o 
 -11   2   7       18.58       12.75      7.26 o 
 -10   2   7       46.11       45.69      6.65 o 
  -9   2   7       29.28       29.27      5.17 o 
  -8   2   7      339.45      341.95     11.32 o 
  -7   2   7      239.11      243.73      7.99 o 
  -6   2   7      177.01      163.42      7.55 o 
  -5   2   7       25.18       23.34      3.28 o 
  -4   2   7        6.78        6.08      2.87 o 
  -3   2   7     1175.61     1172.16     32.02 o 
  -2   2   7      847.00      822.58     25.00 o 
  -1   2   7      344.01      330.76     10.62 o 
   0   2   7      115.78      121.96      5.32 o 
   1   2   7      232.84      231.56      7.65 o 
   2   2   7      367.03      354.81     11.35 o 
   3   2   7      882.42      886.44     25.31 o 
   4   2   7      384.59      404.51     12.07 o 
   5   2   7      478.97      482.37     15.65 o 
   6   2   7     1341.11     1323.86     42.36 o 
   7   2   7      540.59      539.74     21.05 o 
   8   2   7      123.19      125.20      8.59 o 
   9   2   7       21.71       13.98      6.43 o 
  10   2   7       30.23       35.29      8.74 o 
  11   2   7       35.44       35.00      9.58 o 
  12   2   7       46.19       69.42     19.18 o 
 -12   3   7       43.70       42.61      8.50 o 
 -11   3   7      118.64      130.72      9.56 o 
 -10   3   7       76.78       79.24      7.32 o 
  -9   3   7       24.07       24.64      4.87 o 
  -8   3   7       75.10       76.81      5.20 o 
  -7   3   7      177.78      178.04      7.54 o 
  -6   3   7      144.35      155.10      6.59 o 
  -5   3   7      410.64      434.27     14.14 o 
  -4   3   7      397.93      414.27     13.12 o 
  -3   3   7      203.36      200.41      6.88 o 
  -2   3   7      138.39      141.95      6.21 o 
  -1   3   7      754.35      735.64     20.13 o 
   0   3   7      481.33      454.80     18.02 o 
   1   3   7     1303.02     1309.81     39.16 o 
   2   3   7       89.58       86.39      4.05 o 
   3   3   7      274.60      272.45      8.68 o 
   4   3   7      214.18      222.84      7.37 o 
   5   3   7       65.61       62.33      5.56 o 
   6   3   7      393.27      372.67     14.42 o 
   7   3   7      356.59      343.64     17.73 o 
   8   3   7      241.54      219.41     11.58 o 
   9   3   7      162.57      163.69     14.34 o 
  10   3   7       86.18      100.66     10.93 o 
  11   3   7       57.56       77.20     13.27 o 
  12   3   7        0.57        7.22     12.26 o 
 -12   4   7       51.22       57.21     10.18 o 
 -11   4   7        6.06        1.65      7.40 o 
 -10   4   7       46.98       49.70      6.42 o 
  -9   4   7       78.65       79.77      5.84 o 
  -8   4   7      250.61      257.36      8.99 o 
  -7   4   7      254.34      263.74     10.35 o 
  -6   4   7      210.54      206.49      9.13 o 
  -5   4   7      282.53      281.33     11.83 o 
  -4   4   7      604.43      593.21     18.48 o 
  -3   4   7      857.61      857.39     21.78 o 
  -2   4   7      486.35      474.95     13.37 o 
  -1   4   7      194.70      193.64      6.10 o 
   0   4   7      172.37      182.23      6.40 o 
   1   4   7      302.26      295.89     10.08 o 
   2   4   7      427.26      409.05     10.78 o 
   3   4   7      331.64      350.34     10.73 o 
   4   4   7      456.79      440.12     13.10 o 
   5   4   7       34.73       25.49      3.81 o 
   6   4   7      456.00      435.41     15.09 o 
   7   4   7       68.70       67.99      7.11 o 
   8   4   7       95.00       96.06      9.82 o 
   9   4   7       39.37       50.41      8.74 o 
  10   4   7        0.80       -8.40      8.40 o 
  11   4   7       11.82       18.05     10.93 o 
  12   4   7       48.46       50.01     13.56 o 
 -12   5   7       30.02       29.79     11.38 o 
 -11   5   7      159.91      165.15     13.56 o 
 -10   5   7      105.46      108.98      7.55 o 
  -9   5   7       80.60       84.01      6.10 o 
  -8   5   7       10.25        5.94      4.76 o 
  -7   5   7      310.25      294.57     12.61 o 
  -6   5   7      196.92      208.19     10.32 o 
  -5   5   7       97.03       98.01      6.14 o 
  -4   5   7      499.88      492.95     15.64 o 
  -3   5   7      171.82      176.50      7.26 o 
  -2   5   7      210.18      219.21      7.35 o 
  -1   5   7      373.38      378.36     10.06 o 
   0   5   7      774.10      727.12     19.63 o 
   1   5   7      324.66      324.22     10.88 o 
   2   5   7       90.32       84.98      4.03 o 
   3   5   7      185.92      167.87      6.40 o 
   4   5   7       86.02       82.16      4.32 o 
   5   5   7      209.11      204.49      9.23 o 
   6   5   7       10.92        8.13      5.39 o 
   7   5   7       18.00       11.97      5.71 o 
   8   5   7        9.44        3.99      7.18 o 
   9   5   7       89.30       93.39     10.17 o 
  10   5   7      124.58      120.95     11.98 o 
  11   5   7       56.02       73.78     13.11 o 
 -11   6   7       18.58       26.05     14.74 o 
 -10   6   7        7.16       12.89      6.60 o 
  -9   6   7       77.24       72.53      7.08 o 
  -8   6   7      237.95      236.49     10.19 o 
  -7   6   7       72.15       81.61      7.68 o 
  -6   6   7      181.85      188.98     10.47 o 
  -5   6   7      339.78      336.76     14.71 o 
  -4   6   7       23.62       21.22      3.77 o 
  -3   6   7      188.35      187.73      8.31 o 
  -2   6   7      908.42      904.79     26.56 o 
  -1   6   7      334.91      319.35      9.75 o 
   0   6   7      374.28      367.90     11.05 o 
   1   6   7      118.75      114.39      4.84 o 
   2   6   7      160.03      155.97      5.97 o 
   3   6   7      474.79      493.47     15.18 o 
   4   6   7      133.59      122.60      5.82 o 
   5   6   7       47.69       40.34      4.95 o 
   6   6   7      107.31       91.80      7.27 o 
   7   6   7      144.64      157.68      9.68 o 
   8   6   7       82.78       91.28      9.69 o 
   9   6   7       14.54       10.02      8.37 o 
  10   6   7       21.62       18.61     11.05 o 
  11   6   7        0.83        1.58     16.24 o 
 -11   7   7       43.26       40.50     11.53 o 
 -10   7   7       44.12       51.91      7.35 o 
  -9   7   7       72.36       77.67      7.22 o 
  -8   7   7       51.96       52.72      7.59 o 
  -7   7   7       29.14       32.82      6.67 o 
  -6   7   7       50.90       45.59      7.46 o 
  -5   7   7      180.98      194.31     10.25 o 
  -4   7   7      205.63      204.77      9.53 o 
  -3   7   7       23.15       22.31      4.01 o 
  -2   7   7      413.66      403.01     13.67 o 
  -1   7   7      280.61      286.90     11.37 o 
   0   7   7      555.05      521.26     18.22 o 
   1   7   7      285.93      285.16     10.25 o 
   2   7   7      180.08      169.27      7.90 o 
   3   7   7      343.74      318.25     12.13 o 
   4   7   7      433.82      435.15     15.70 o 
   5   7   7      398.23      392.48     14.53 o 
   6   7   7      111.86      108.52      8.03 o 
   7   7   7        7.42        2.53      6.34 o 
   8   7   7       11.34        2.17      8.12 o 
   9   7   7       36.43       25.69     10.24 o 
  10   7   7       97.50       99.48     13.87 o 
 -10   8   7        0.53       -7.55      7.55 o 
  -9   8   7       65.63       73.91      8.19 o 
  -8   8   7       62.00       67.71      8.42 o 
  -7   8   7      113.61      112.28      9.00 o 
  -6   8   7       57.24       61.27      8.15 o 
  -5   8   7      120.34      126.85      9.50 o 
  -4   8   7      309.58      306.84     14.00 o 
  -3   8   7       77.93       79.04      5.25 o 
  -2   8   7      174.09      180.60      7.62 o 
  -1   8   7      143.76      129.45      5.73 o 
   0   8   7      215.64      202.68      9.00 o 
   1   8   7       66.98       63.35      4.57 o 
   2   8   7      406.25      383.30     12.73 o 
   3   8   7      118.95      122.95      6.54 o 
   4   8   7      111.74      109.69      6.45 o 
   5   8   7       47.74       36.64      5.16 o 
   6   8   7        4.30        1.89      5.76 o 
   7   8   7      177.16      188.99     11.11 o 
   8   8   7      116.44      134.73     13.94 o 
   9   8   7        7.24       18.73     12.59 o 
  -9   9   7       25.05       27.70      9.07 o 
  -8   9   7        5.53       11.09      7.60 o 
  -7   9   7      111.74      126.95      9.63 o 
  -6   9   7       44.90       53.55      7.37 o 
  -5   9   7       50.87       56.12      7.98 o 
  -4   9   7       84.44       80.46      7.34 o 
  -3   9   7      213.04      199.17      9.40 o 
  -2   9   7       71.79       68.24      5.96 o 
  -1   9   7      150.78      143.73      8.24 o 
   0   9   7      242.43      248.58     11.12 o 
   1   9   7       61.69       57.11      4.78 o 
   2   9   7       97.43       85.61      5.57 o 
   3   9   7      117.19      112.03      6.85 o 
   4   9   7       54.81       59.99      6.10 o 
   5   9   7      108.87      111.61      7.62 o 
   6   9   7       87.64      108.59      9.51 o 
   7   9   7        8.56        4.85      7.58 o 
   8   9   7       25.59       20.16     13.11 o 
   9   9   7       17.19       19.45     13.55 o 
  -8  10   7       36.66       41.86      8.73 o 
  -7  10   7       16.19       15.93      7.56 o 
  -6  10   7       23.75       26.09      7.35 o 
  -5  10   7       48.90       56.70      7.33 o 
  -4  10   7       62.25       52.69      7.88 o 
  -3  10   7      120.81      121.82      8.37 o 
  -2  10   7       73.04       64.62      5.61 o 
  -1  10   7       46.87       46.16      5.53 o 
   0  10   7        6.94        4.20      4.21 o 
   1  10   7       70.81       63.96      5.04 o 
   2  10   7       65.06       66.92      5.28 o 
   3  10   7       78.97       87.10      6.38 o 
   4  10   7       17.94       15.04      5.06 o 
   5  10   7       13.58       15.02      6.77 o 
   6  10   7       35.18       16.29     14.60 o 
   7  10   7       73.72       85.85     22.21 o 
  -6  11   7       12.93        9.49      8.63 o 
  -5  11   7       50.59       51.73      8.74 o 
  -4  11   7       21.98       23.60      6.72 o 
  -3  11   7       40.74       41.62      8.90 o 
  -2  11   7        6.20        2.21      7.74 o 
  -1  11   7      118.29      117.45      8.29 o 
   0  11   7       80.66       82.86      5.45 o 
   1  11   7       20.75       21.78      6.60 o 
   2  11   7       18.03       11.33      4.63 o 
   3  11   7       11.86       15.59      4.98 o 
   4  11   7      101.22      101.70      7.89 o 
   5  11   7       49.29       54.32      9.20 o 
   6  11   7       27.73       41.44      9.80 o 
  -5  12   7        3.74        5.34     14.25 o 
  -4  12   7        8.56        6.91      7.01 o 
  -3  12   7       40.51       41.41      8.24 o 
  -2  12   7       24.11       17.70      8.71 o 
  -1  12   7        6.75        1.61      7.81 o 
   0  12   7       47.00       42.51      6.08 o 
   1  12   7        4.74        5.36      5.08 o 
   2  12   7       30.59       28.79      5.40 o 
   3  12   7       58.93       60.77      6.51 o 
   4  12   7       11.60        8.01      5.86 o 
   0 -12   8       26.48       31.11      7.41 o 
   1 -12   8        6.71       12.15      8.51 o 
   2 -12   8        3.74        5.49      9.36 o 
  -5 -11   8        4.10       -7.53      7.86 o 
  -4 -11   8       30.16       37.78      9.16 o 
  -3 -11   8      116.22      137.17     14.07 o 
  -2 -11   8       47.22       60.87     10.72 o 
  -1 -11   8       39.01       45.28     10.58 o 
   0 -11   8       18.78       11.21      9.78 o 
   1 -11   8       64.64       84.54     13.17 o 
   2 -11   8       67.01       51.45     12.35 o 
   3 -11   8       17.46       18.65     11.46 o 
   4 -11   8        8.37        5.43     12.01 o 
   5 -11   8       13.28       20.88     12.53 o 
  -7 -10   8       46.68       60.43     10.72 o 
  -6 -10   8       17.81       17.90      9.30 o 
  -5 -10   8       76.62       88.94     11.06 o 
  -4 -10   8       73.13       72.07     10.18 o 
  -3 -10   8       11.35        2.96      7.77 o 
  -2 -10   8       23.49       18.18     10.29 o 
  -1 -10   8      209.74      212.69     22.91 o 
   0 -10   8       12.37       24.34     10.92 o 
   1 -10   8       11.41       11.77     10.58 o 
   2 -10   8       12.45       18.15     11.50 o 
   3 -10   8       32.28       27.80     11.79 o 
   4 -10   8       74.07       89.92     15.47 o 
   5 -10   8       20.55       19.92      9.55 o 
   6 -10   8        9.49       -0.05      9.49 o 
   7 -10   8       52.00       60.33     16.81 o 
  -8  -9   8        6.76        6.46      7.84 o 
  -7  -9   8       59.50       64.97     13.16 o 
  -6  -9   8       17.17       11.66      9.08 o 
  -5  -9   8      100.05      102.12     11.43 o 
  -4  -9   8       88.42       99.19     11.27 o 
  -3  -9   8       64.00       66.46      9.57 o 
  -2  -9   8       45.41       51.07      8.85 o 
  -1  -9   8       58.41       77.24     13.17 o 
   0  -9   8       30.81       27.47     10.74 o 
   1  -9   8       62.76       70.96     13.11 o 
   2  -9   8       44.63       60.65     12.91 o 
   3  -9   8       20.26       19.36     11.99 o 
   4  -9   8        4.88       14.09      8.62 o 
   5  -9   8        2.33        5.57      8.52 o 
   6  -9   8        9.06       29.43     14.58 o 
   7  -9   8       54.57       56.05     17.62 o 
   8  -9   8        0.27        3.30     17.04 o 
  -9  -8   8       61.32       73.78     10.00 o 
  -8  -8   8       52.08       53.11      9.77 o 
  -7  -8   8       44.36       56.81      7.80 o 
  -6  -8   8      216.50      224.70     13.42 o 
  -5  -8   8       76.19       96.19     15.87 o 
  -4  -8   8        2.15       -4.19      7.91 o 
  -3  -8   8      164.82      151.26     12.94 o 
  -2  -8   8       84.66       89.07     10.79 o 
  -1  -8   8      154.67      157.32     12.55 o 
   0  -8   8      252.72      248.43     17.03 o 
   1  -8   8        3.58       -4.76     10.27 o 
   2  -8   8       34.04       40.28     11.95 o 
   3  -8   8       14.69       20.09      8.12 o 
   4  -8   8      101.92      121.36     11.89 o 
   5  -8   8      119.30      126.41     17.93 o 
   6  -8   8       33.18       19.14     14.36 o 
   7  -8   8       13.67       11.43     14.67 o 
   8  -8   8       66.98       54.02     17.31 o 
   9  -8   8        6.17       -2.03     16.88 o 
 -10  -7   8       52.95       75.11     11.08 o 
  -9  -7   8       54.44       57.54      9.65 o 
  -8  -7   8       59.47       60.37      9.52 o 
  -7  -7   8      120.50      114.96     11.21 o 
  -6  -7   8      125.31      118.26      9.90 o 
  -5  -7   8       61.65       60.94      7.33 o 
  -4  -7   8      265.52      284.20     13.47 o 
  -3  -7   8      387.71      388.09     20.09 o 
  -2  -7   8       46.86       57.73      6.13 o 
  -1  -7   8       44.60       49.91      5.92 o 
   0  -7   8      525.89      511.67     22.39 o 
   1  -7   8      178.59      167.67     13.52 o 
   2  -7   8      156.82      160.54     13.94 o 
   3  -7   8       19.59       11.18      7.72 o 
   4  -7   8        0.76       13.38     11.86 o 
   5  -7   8        6.35        7.32     12.39 o 
   6  -7   8       64.47       82.93     15.99 o 
   7  -7   8      116.90      117.97     19.43 o 
   8  -7   8       20.43       30.35     16.23 o 
   9  -7   8        3.37        9.11     16.57 o 
  10  -7   8       18.27       44.32     19.81 o 
 -11  -6   8       27.24       20.34     10.73 o 
 -10  -6   8       30.72       33.95      9.95 o 
  -9  -6   8       14.04       16.25      8.67 o 
  -8  -6   8       82.69       83.68      9.91 o 
  -7  -6   8      126.29      132.62     10.89 o 
  -6  -6   8       77.13       86.32      7.63 o 
  -5  -6   8      231.39      250.40     11.84 o 
  -4  -6   8        8.81        8.26      4.75 o 
  -3  -6   8       47.09       37.07      4.16 o 
  -2  -6   8      232.05      242.25      9.65 o 
  -1  -6   8      289.04      315.62     16.03 o 
   0  -6   8       20.70       18.45      6.61 o 
   1  -6   8      595.99      571.25     29.31 o 
   2  -6   8      178.87      163.16      9.67 o 
   3  -6   8      443.68      423.05     19.11 o 
   4  -6   8      511.95      502.91     28.28 o 
   5  -6   8       68.61       81.33      9.71 o 
   6  -6   8       40.49       37.62      8.74 o 
   7  -6   8       14.84       19.34      9.29 o 
   8  -6   8       49.80       58.83     11.31 o 
   9  -6   8       28.40       25.40      7.10 o 
  10  -6   8       70.16       83.98      8.78 o 
 -11  -5   8       11.70        7.81     10.60 o 
 -10  -5   8       27.72       25.13     10.12 o 
  -9  -5   8        5.93        8.38      8.53 o 
  -8  -5   8      138.98      138.30     12.01 o 
  -7  -5   8       87.38       96.90      7.73 o 
  -6  -5   8       77.30       82.16      7.41 o 
  -5  -5   8      178.94      178.26      9.75 o 
  -4  -5   8       42.34       45.77      5.71 o 
  -3  -5   8      580.51      584.99     20.31 o 
  -2  -5   8      238.32      242.95      9.64 o 
  -1  -5   8       28.77       29.92      2.94 o 
   0  -5   8      518.04      505.15     16.32 o 
   1  -5   8      446.15      454.16     14.95 o 
   2  -5   8      108.22      112.39      5.80 o 
   3  -5   8       24.93       24.38      3.28 o 
   4  -5   8       35.58       32.00      3.50 o 
   5  -5   8       47.67       44.41      4.85 o 
   6  -5   8      163.88      167.21     11.74 o 
   7  -5   8      133.16      149.88     10.01 o 
   8  -5   8      144.29      154.22     11.27 o 
   9  -5   8       19.21       14.27      7.70 o 
  10  -5   8       20.43       15.20      8.27 o 
  11  -5   8        9.73        9.82     10.95 o 
 -12  -4   8       23.76       20.75     11.13 o 
 -11  -4   8      113.10      125.05     12.84 o 
 -10  -4   8       51.77       50.86     10.37 o 
  -9  -4   8        1.17        4.62      8.13 o 
  -8  -4   8       84.93       90.66      8.48 o 
  -7  -4   8       81.23       82.32      7.73 o 
  -6  -4   8        7.77        3.37      6.93 o 
  -5  -4   8      172.10      171.72      6.82 o 
  -4  -4   8      128.04      119.75      5.56 o 
  -3  -4   8      229.24      209.11      6.41 o 
  -2  -4   8      476.35      493.53     13.65 o 
  -1  -4   8      207.67      208.12      7.35 o 
   0  -4   8      430.07      430.32     13.40 o 
   1  -4   8      198.77      199.03      6.77 o 
   2  -4   8      140.98      137.81      6.11 o 
   3  -4   8      307.61      295.01     11.25 o 
   4  -4   8      314.06      308.67     14.60 o 
   5  -4   8      377.26      364.35     17.24 o 
   6  -4   8       96.81       92.30      8.04 o 
   7  -4   8       13.37        1.72      6.07 o 
   8  -4   8      126.09      108.06     13.05 o 
   9  -4   8      193.88      213.31     14.15 o 
  10  -4   8       34.14       59.98      9.81 o 
  11  -4   8        2.21       12.35     10.81 o 
 -12  -3   8       49.07       61.98     12.26 o 
 -11  -3   8        4.35        7.54      9.68 o 
 -10  -3   8       18.50       14.61      9.51 o 
  -9  -3   8       41.60       37.67      9.35 o 
  -8  -3   8       92.22       93.05      9.01 o 
  -7  -3   8      245.59      231.68     10.74 o 
  -6  -3   8      387.56      374.26     12.79 o 
  -5  -3   8      404.64      397.86     13.15 o 
  -4  -3   8      762.34      763.82     19.94 o 
  -3  -3   8      492.93      487.47     13.26 o 
  -2  -3   8      369.59      373.37      9.53 o 
  -1  -3   8       14.27       13.25      2.52 o 
   0  -3   8      771.86      771.29     23.33 o 
   1  -3   8      809.58      815.41     31.09 o 
   2  -3   8       76.44       69.97      5.44 o 
   3  -3   8      114.89      109.93      7.10 o 
   4  -3   8       16.37       12.87      3.39 o 
   5  -3   8       96.99       89.44      6.72 o 
   6  -3   8       12.38       20.44      7.11 o 
   7  -3   8      326.64      325.45     17.38 o 
   8  -3   8      305.79      292.43     16.50 o 
   9  -3   8       10.75        9.03      8.16 o 
  10  -3   8       11.73        7.22      8.70 o 
  11  -3   8      101.59      104.09     12.01 o 
 -12  -2   8       23.15       35.37     11.75 o 
 -11  -2   8       54.67       69.97     11.39 o 
 -10  -2   8       50.46       55.34      7.92 o 
  -9  -2   8       18.50       13.11      5.52 o 
  -8  -2   8        4.35        4.10      5.47 o 
  -7  -2   8      393.04      375.66     13.42 o 
  -6  -2   8      186.29      193.42      8.46 o 
  -5  -2   8      521.31      523.23     15.63 o 
  -4  -2   8       62.68       61.17      3.55 o 
  -3  -2   8       61.31       65.15      3.73 o 
  -2  -2   8      264.79      256.14      8.73 o 
  -1  -2   8      458.65      448.56     13.12 o 
   0  -2   8      316.50      323.01     10.56 o 
   1  -2   8      341.41      349.19     12.31 o 
   2  -2   8      608.57      623.27     20.00 o 
   3  -2   8      683.36      689.92     24.51 o 
   4  -2   8      161.21      170.55      7.66 o 
   5  -2   8      920.58      877.87     31.16 o 
   6  -2   8      135.33      144.04      8.76 o 
   7  -2   8      415.25      391.33     17.11 o 
   8  -2   8        1.98       -1.68      7.19 o 
   9  -2   8      176.35      192.83     13.59 o 
  10  -2   8       54.79       53.90      9.76 o 
  11  -2   8        5.18        9.32      9.65 o 
  12  -2   8       21.59       29.34     13.32 o 
 -12  -1   8       26.65       30.32     11.26 o 
 -11  -1   8       19.91       11.63      8.24 o 
 -10  -1   8        5.00       -0.41      6.28 o 
  -9  -1   8       77.60       79.77      6.69 o 
  -8  -1   8      487.70      494.07     18.70 o 
  -7  -1   8      191.33      173.66      9.10 o 
  -6  -1   8       74.23       67.88      5.33 o 
  -5  -1   8      425.61      389.55      9.98 o 
  -4  -1   8      522.74      510.54     16.37 o 
  -3  -1   8      797.19      783.75     23.48 o 
  -2  -1   8      292.46      267.39     11.58 o 
  -1  -1   8      133.99      139.28      5.40 o 
   0  -1   8      343.13      329.23     10.14 o 
   1  -1   8     1302.03     1285.26     38.98 o 
   2  -1   8      253.23      243.35     12.38 o 
   3  -1   8      350.92      355.20     10.95 o 
   4  -1   8      367.98      346.31     13.25 o 
   5  -1   8      271.08      259.33     12.57 o 
   6  -1   8       10.28       12.81      5.20 o 
   7  -1   8      126.09      132.85      9.00 o 
   8  -1   8      134.97      143.08      9.43 o 
   9  -1   8       30.57       25.74      8.51 o 
  10  -1   8        2.69        4.48      9.00 o 
  11  -1   8       32.91       11.69     11.44 o 
  12  -1   8       27.96       53.81     14.70 o 
 -12   0   8        2.11        0.78      7.79 o 
 -11   0   8       55.04       55.33      8.27 o 
 -10   0   8       50.44       48.89      6.84 o 
  -9   0   8        3.77        8.41      5.52 o 
  -8   0   8      228.34      223.37     10.61 o 
  -7   0   8        4.64        7.03      4.69 o 
  -6   0   8      243.31      253.96      8.53 o 
  -5   0   8       50.00       52.32      4.15 o 
  -4   0   8       50.94       49.95      3.89 o 
  -3   0   8       11.19       14.58      3.45 o 
  -2   0   8        7.59        5.05      3.41 o 
  -1   0   8       64.08       53.30      4.58 o 
   0   0   8      692.18      675.75     18.91 o 
   1   0   8      239.13      234.66      8.54 o 
   2   0   8      295.53      260.39      9.30 o 
   3   0   8      851.81      887.93     26.37 o 
   4   0   8      787.25      746.99     24.81 o 
   5   0   8        5.48        9.20      4.74 o 
   6   0   8       69.21       77.03      7.64 o 
   7   0   8       28.03       27.29      6.06 o 
   8   0   8       30.14       37.41      6.82 o 
   9   0   8       29.59       33.46      7.33 o 
  10   0   8       93.86       94.48     11.30 o 
  11   0   8       44.14       61.16     16.71 o 
  12   0   8        0.11      -16.12     16.30 o 
 -12   1   8       16.87       26.96      8.28 o 
 -11   1   8       18.62       28.62      7.67 o 
 -10   1   8        2.03       -0.01      5.98 o 
  -9   1   8       63.75       65.09      6.52 o 
  -8   1   8      503.74      514.23     17.16 o 
  -7   1   8      206.63      206.89      7.98 o 
  -6   1   8       69.28       65.13      4.79 o 
  -5   1   8      339.79      310.47     13.52 o 
  -4   1   8      513.01      503.44     14.94 o 
  -3   1   8      792.25      783.44     23.52 o 
  -2   1   8      317.11      302.49      9.95 o 
  -1   1   8      141.84      146.25      6.09 o 
   0   1   8      333.00      323.63      9.49 o 
   1   1   8     1415.84     1390.05     38.90 o 
   2   1   8      137.61      123.11      6.64 o 
   3   1   8      285.32      272.17     10.59 o 
   4   1   8      389.47      343.61     14.55 o 
   5   1   8      208.92      201.32     10.74 o 
   6   1   8       37.29       38.94      5.98 o 
   7   1   8      185.03      202.63     10.31 o 
   8   1   8      119.81      124.46      9.19 o 
   9   1   8       28.38       29.78      7.67 o 
  10   1   8        1.64       -5.58      7.48 o 
  11   1   8       22.85        4.06     16.66 o 
  12   1   8       34.33       34.90     19.56 o 
 -12   2   8       19.08       16.75      8.36 o 
 -11   2   8       52.37       53.36      8.30 o 
 -10   2   8       48.62       54.08      6.99 o 
  -9   2   8       13.36        6.92      5.90 o 
  -8   2   8        9.34        6.47      5.08 o 
  -7   2   8      301.50      295.70     10.38 o 
  -6   2   8      209.22      214.72      8.90 o 
  -5   2   8      569.33      550.97     18.96 o 
  -4   2   8       78.04       70.40      4.35 o 
  -3   2   8       67.73       72.10      4.46 o 
  -2   2   8      244.36      225.74      8.77 o 
  -1   2   8      355.35      345.30     12.34 o 
   0   2   8      294.59      294.17      8.89 o 
   1   2   8      308.52      317.97     11.06 o 
   2   2   8      556.06      553.66     18.01 o 
   3   2   8      761.89      768.33     20.47 o 
   4   2   8      147.46      153.11      6.77 o 
   5   2   8      823.10      781.10     27.37 o 
   6   2   8      171.31      181.42      9.65 o 
   7   2   8      404.37      395.87     17.28 o 
   8   2   8       12.75       13.66      6.49 o 
   9   2   8      196.47      204.86     13.43 o 
  10   2   8       63.42       63.96     10.22 o 
  11   2   8        4.29        1.10     10.84 o 
  12   2   8       24.56       -0.16     19.18 o 
 -12   3   8       54.86       64.32      9.40 o 
 -11   3   8        6.80       13.05      7.34 o 
 -10   3   8       11.55        5.80      6.38 o 
  -9   3   8       46.38       48.60      5.95 o 
  -8   3   8      135.95      137.20      7.08 o 
  -7   3   8      215.16      220.18      8.71 o 
  -6   3   8      366.08      357.74     12.89 o 
  -5   3   8      392.32      391.50     14.95 o 
  -4   3   8      803.08      781.64     21.74 o 
  -3   3   8      508.97      495.01     14.45 o 
  -2   3   8      357.53      338.49     11.92 o 
  -1   3   8       23.02       26.23      3.38 o 
   0   3   8      757.83      757.48     19.77 o 
   1   3   8      894.99      889.47     25.66 o 
   2   3   8      108.21      108.28      5.09 o 
   3   3   8      170.46      159.32      5.84 o 
   4   3   8       11.99       13.13      3.25 o 
   5   3   8       90.21       91.75      6.17 o 
   6   3   8       22.19       20.87      5.59 o 
   7   3   8      296.30      315.40     15.09 o 
   8   3   8      276.65      264.83     15.93 o 
   9   3   8        9.46        5.93      8.03 o 
  10   3   8        7.99        4.27      8.97 o 
  11   3   8      102.91      114.74     14.42 o 
 -12   4   8       14.03       15.29     12.24 o 
 -11   4   8      111.74      132.76     10.47 o 
 -10   4   8       65.78       74.98      7.35 o 
  -9   4   8        0.49       -0.71      5.51 o 
  -8   4   8       91.89       90.65      6.96 o 
  -7   4   8       85.09       81.04      6.91 o 
  -6   4   8       41.00       36.75      5.38 o 
  -5   4   8      120.04      126.39      7.69 o 
  -4   4   8      107.53      105.75      5.90 o 
  -3   4   8      198.26      185.79      7.35 o 
  -2   4   8      446.44      448.63     15.00 o 
  -1   4   8      279.36      272.20      8.20 o 
   0   4   8      430.11      440.37     13.05 o 
   1   4   8      166.06      167.54      7.28 o 
   2   4   8      123.70      111.31      5.55 o 
   3   4   8      295.09      291.26      9.51 o 
   4   4   8      335.43      346.48     10.67 o 
   5   4   8      343.85      334.34     13.46 o 
   6   4   8       90.75       79.04      7.12 o 
   7   4   8       18.22       17.08      7.16 o 
   8   4   8       89.92       75.12      9.54 o 
   9   4   8      220.74      221.88     14.56 o 
  10   4   8       32.78       46.96     12.08 o 
  11   4   8        1.86       -8.00     11.51 o 
 -11   5   8       14.95       10.23     10.47 o 
 -10   5   8       19.67       21.91      6.91 o 
  -9   5   8        6.68        0.03      5.58 o 
  -8   5   8      158.26      168.52      9.52 o 
  -7   5   8       66.33       63.56      6.92 o 
  -6   5   8       92.30       93.52      6.80 o 
  -5   5   8      184.52      180.62      8.69 o 
  -4   5   8       64.86       70.46      5.12 o 
  -3   5   8      577.39      584.23     16.96 o 
  -2   5   8      214.65      215.66      8.81 o 
  -1   5   8       17.55       14.91      3.12 o 
   0   5   8      465.46      444.41     14.02 o 
   1   5   8      506.89      498.95     15.17 o 
   2   5   8      151.94      157.06      6.22 o 
   3   5   8       33.37       39.83      3.84 o 
   4   5   8       25.49       24.63      4.02 o 
   5   5   8       68.72       69.64      6.51 o 
   6   5   8      153.31      145.60      9.20 o 
   7   5   8       94.54      111.33     10.41 o 
   8   5   8      155.42      167.77     12.22 o 
   9   5   8       15.75       18.89      8.81 o 
  10   5   8       12.45       17.23     10.90 o 
  11   5   8       11.36       11.98     12.24 o 
 -11   6   8       28.73       27.15     11.48 o 
 -10   6   8       26.61       25.17      7.69 o 
  -9   6   8       10.27       15.05      6.62 o 
  -8   6   8       77.62       71.54      8.76 o 
  -7   6   8      122.46      124.66      9.44 o 
  -6   6   8       89.64       97.22      7.98 o 
  -5   6   8      219.49      206.36     11.24 o 
  -4   6   8        3.51        3.42      4.63 o 
  -3   6   8       51.21       53.21      5.42 o 
  -2   6   8      231.17      241.68     10.17 o 
  -1   6   8      313.80      330.65     11.27 o 
   0   6   8       27.75       27.37      4.26 o 
   1   6   8      527.27      500.83     16.32 o 
   2   6   8      164.88      143.63      7.19 o 
   3   6   8      452.35      416.48     15.22 o 
   4   6   8      479.85      475.00     16.95 o 
   5   6   8       69.33       83.54      7.09 o 
   6   6   8       60.20       60.75      6.94 o 
   7   6   8       14.87        5.25      7.53 o 
   8   6   8       40.96       51.80      8.97 o 
   9   6   8       45.72       47.96     11.67 o 
  10   6   8       63.34       72.53     12.87 o 
 -10   7   8       46.69       54.90      8.73 o 
  -9   7   8       53.89       57.45      8.19 o 
  -8   7   8       66.55       63.74      8.79 o 
  -7   7   8       92.36       88.69     15.64 o 
  -6   7   8      135.58      127.35     12.33 o 
  -5   7   8       63.01       52.36      7.14 o 
  -4   7   8      328.09      336.33     13.03 o 
  -3   7   8      440.76      442.96     14.49 o 
  -2   7   8       18.01       22.03      4.71 o 
  -1   7   8       26.43       32.22      4.61 o 
   0   7   8      513.83      485.40     17.36 o 
   1   7   8      213.66      214.35      8.35 o 
   2   7   8      210.35      227.70      9.56 o 
   3   7   8        4.49       -1.15      4.25 o 
   4   7   8        0.01        0.63      4.42 o 
   5   7   8       13.94       12.60      6.38 o 
   6   7   8       87.23       94.08      8.07 o 
   7   7   8      101.63       99.78     10.17 o 
   8   7   8       23.98       19.86     10.34 o 
   9   7   8        2.82      -10.46     10.46 o 
  10   7   8       19.78       24.94     18.85 o 
  -9   8   8       47.21       52.34      8.39 o 
  -8   8   8       49.28       55.94      8.46 o 
  -7   8   8       49.72       52.77      9.40 o 
  -6   8   8      235.39      241.35     21.19 o 
  -5   8   8       73.14       82.35      8.83 o 
  -4   8   8        3.41        3.75      5.31 o 
  -3   8   8      147.59      142.90      8.00 o 
  -2   8   8      128.52      128.55      9.08 o 
  -1   8   8      167.24      167.81      8.12 o 
   0   8   8      251.44      256.09      9.87 o 
   1   8   8       11.84        8.86      3.99 o 
   2   8   8       51.69       48.36      4.77 o 
   3   8   8       19.54       17.19      4.73 o 
   4   8   8      101.38      112.42      8.87 o 
   5   8   8      103.59      111.44      8.59 o 
   6   8   8       45.04       47.98      7.51 o 
   7   8   8       14.56        2.48      7.93 o 
   8   8   8       77.97      104.03     16.93 o 
   9   8   8        2.95        8.80     13.40 o 
  -8   9   8        6.14       11.80      7.98 o 
  -7   9   8       41.15       52.66      8.27 o 
  -6   9   8       12.16       10.70      8.11 o 
  -5   9   8       81.53       84.28      9.25 o 
  -4   9   8       91.57       96.16      8.05 o 
  -3   9   8       83.29       75.09      7.16 o 
  -2   9   8       45.51       57.35      7.70 o 
  -1   9   8       63.70       58.26      6.13 o 
   0   9   8       46.98       52.54      5.30 o 
   1   9   8       65.61       57.15      5.39 o 
   2   9   8       48.71       56.38      5.46 o 
   3   9   8       25.26       31.96      5.46 o 
   4   9   8        2.32        0.56      6.39 o 
   5   9   8        0.09       -5.85      6.88 o 
   6   9   8       19.27       22.12      9.29 o 
   7   9   8       44.58       53.05     13.46 o 
   8   9   8        2.10        6.32     13.11 o 
  -7  10   8       45.62       45.42      8.98 o 
  -6  10   8       22.60       32.14      7.65 o 
  -5  10   8       69.25       73.90      9.55 o 
  -4  10   8       76.67       69.15      7.63 o 
  -3  10   8       13.48       14.54      6.99 o 
  -2  10   8       14.01       15.47      6.95 o 
  -1  10   8      208.21      218.17     27.97 o 
   0  10   8       17.57       13.72      4.35 o 
   1  10   8       11.31       19.71      5.30 o 
   2  10   8       10.44        7.65      5.04 o 
   3  10   8       28.51       26.64      5.66 o 
   4  10   8       79.65       75.79      8.70 o 
   5  10   8       15.02       25.08      9.16 o 
   6  10   8       12.07        5.34      9.29 o 
   7  10   8       46.78       57.79     14.13 o 
  -5  11   8       11.74       -3.68      7.36 o 
  -4  11   8       17.64       11.75      7.82 o 
  -3  11   8       97.38      107.55     12.22 o 
  -2  11   8       55.89       57.85      8.30 o 
  -1  11   8       38.78       37.88      8.85 o 
   0  11   8       27.65       24.69      7.91 o 
   1  11   8       49.13       49.25      6.54 o 
   2  11   8       64.82       71.48      7.19 o 
   3  11   8       29.24       30.28      8.80 o 
   4  11   8        9.49        6.31      8.29 o 
   5  11   8        8.26       11.59      9.04 o 
  -3  12   8        7.96        3.43      9.78 o 
  -2  12   8       17.70       15.49      9.22 o 
  -1  12   8      113.21      116.53     11.99 o 
   0  12   8       36.38       36.93      8.62 o 
   1  12   8       12.86        5.41      8.28 o 
   2  12   8        6.58        9.25      8.37 o 
  -4 -11   9       14.09       12.15     10.18 o 
  -3 -11   9       14.76       16.05     10.74 o 
  -2 -11   9       65.90       71.95     12.59 o 
  -1 -11   9       41.60       71.30     13.55 o 
   0 -11   9        2.86        4.38     11.43 o 
   1 -11   9        8.70       -7.90     10.87 o 
   2 -11   9       40.65       28.29     12.88 o 
   3 -11   9       40.45       32.60     13.98 o 
  -6 -10   9       34.34       44.51     10.59 o 
  -5 -10   9       22.84       17.78      9.57 o 
  -4 -10   9       55.16       45.26     12.68 o 
  -3 -10   9       82.06       72.50     14.00 o 
  -2 -10   9       24.25       23.47     12.08 o 
  -1 -10   9        9.10       13.17     11.75 o 
   0 -10   9       14.45       -7.66     10.90 o 
   1 -10   9      123.21      135.67     17.68 o 
   2 -10   9       90.96      146.44     18.13 o 
   3 -10   9       26.47       15.27     12.50 o 
   4 -10   9       19.82       28.92     13.82 o 
   5 -10   9       45.88       43.70     15.27 o 
  -7  -9   9       28.14       15.09     10.69 o 
  -6  -9   9       84.52       97.20     12.71 o 
  -5  -9   9        5.19        6.11      9.68 o 
  -4  -9   9       47.84       52.05     10.32 o 
  -3  -9   9       81.37       74.46     11.12 o 
  -2  -9   9       20.86       23.58     12.59 o 
  -1  -9   9      201.05      218.90     22.42 o 
   0  -9   9        7.30       17.33     11.50 o 
   1  -9   9       71.25       89.54     15.56 o 
   2  -9   9       46.49       31.42     13.02 o 
   3  -9   9       79.08       73.71     16.35 o 
   4  -9   9       40.12       33.87     10.06 o 
   5  -9   9       32.81       37.34     10.36 o 
   6  -9   9       37.10       49.35     16.26 o 
   7  -9   9       28.07       -0.96     16.81 o 
  -8  -8   9       45.14       43.80      8.76 o 
  -7  -8   9       22.96       28.09      8.34 o 
  -6  -8   9       31.77       35.94      6.72 o 
  -5  -8   9       56.87       72.85     11.22 o 
  -4  -8   9      149.66      161.99     14.02 o 
  -3  -8   9      101.18       90.04     10.99 o 
  -2  -8   9       42.57       32.46      8.60 o 
  -1  -8   9       57.09       77.13      9.61 o 
   0  -8   9      105.00      109.82     16.01 o 
   1  -8   9       95.30      108.90     15.88 o 
   2  -8   9      131.39      145.10     17.98 o 
   3  -8   9       25.57       23.22      9.49 o 
   4  -8   9       97.17       91.75     12.05 o 
   5  -8   9       19.56       22.71     14.40 o 
   6  -8   9       78.72       91.95     18.13 o 
   7  -8   9       11.83       24.76     16.43 o 
   8  -8   9       11.35       31.57     17.91 o 
  -9  -7   9       15.98        7.77      9.60 o 
  -8  -7   9       87.87       92.04     10.75 o 
  -7  -7   9       74.21       80.12      9.93 o 
  -6  -7   9      103.78      115.97     10.11 o 
  -5  -7   9        3.53        2.50      5.33 o 
  -4  -7   9        0.97       -4.03      4.65 o 
  -3  -7   9      323.91      342.04     16.77 o 
  -2  -7   9      103.71      103.61      8.27 o 
  -1  -7   9       54.07       57.56      7.24 o 
   0  -7   9       38.42       37.03      6.04 o 
   1  -7   9        3.10        6.88     10.96 o 
   2  -7   9        1.46        8.86     11.25 o 
   3  -7   9      138.29      131.03     12.67 o 
   4  -7   9      135.56      134.87     18.71 o 
   5  -7   9       43.18       67.70     16.41 o 
   6  -7   9       53.81       57.23     16.55 o 
   7  -7   9       13.82       11.70     15.83 o 
   8  -7   9       61.92       72.01     17.60 o 
   9  -7   9        9.71       24.79     18.62 o 
 -10  -6   9       33.16       50.79     11.14 o 
  -9  -6   9       97.44      107.37     11.80 o 
  -8  -6   9       28.31       19.97      8.60 o 
  -7  -6   9        8.10        8.67      8.10 o 
  -6  -6   9       55.25       42.88      6.95 o 
  -5  -6   9      136.59      148.31      9.34 o 
  -4  -6   9       71.71       81.22      7.14 o 
  -3  -6   9        0.19       -2.29      4.80 o 
  -2  -6   9      101.49      108.82      5.93 o 
  -1  -6   9       22.47       23.44      3.51 o 
   0  -6   9      208.09      217.25     14.70 o 
   1  -6   9      160.71      182.07     14.27 o 
   2  -6   9      124.63      135.93      9.17 o 
   3  -6   9        9.00       -6.30     10.96 o 
   4  -6   9       41.12       36.81      7.98 o 
   5  -6   9      128.09      140.66     28.49 o 
   6  -6   9        8.63       10.12     15.03 o 
   7  -6   9       26.86       26.11     10.10 o 
   8  -6   9        3.97        5.63     10.07 o 
   9  -6   9        2.55       -2.75     17.24 o 
 -11  -5   9       24.28       16.22     10.88 o 
 -10  -5   9       26.67       27.87     10.40 o 
  -9  -5   9       18.49       21.76      9.23 o 
  -8  -5   9       96.31       99.47     10.94 o 
  -7  -5   9       80.38       90.27      8.55 o 
  -6  -5   9      197.65      204.05     11.25 o 
  -5  -5   9       43.46       46.29      6.54 o 
  -4  -5   9       58.06       58.08      6.21 o 
  -3  -5   9      194.44      189.96      9.50 o 
  -2  -5   9      335.47      344.05     15.33 o 
  -1  -5   9       19.10       22.20      3.33 o 
   0  -5   9       57.30       56.24      3.41 o 
   1  -5   9       53.60       50.62      3.78 o 
   2  -5   9      171.40      159.63      6.64 o 
   3  -5   9      286.89      286.33     11.41 o 
   4  -5   9      275.07      272.84     15.74 o 
   5  -5   9      171.58      181.73     10.74 o 
   6  -5   9       29.06       18.17      6.28 o 
   7  -5   9      101.40       99.45      9.39 o 
   8  -5   9       44.70       52.17      8.30 o 
   9  -5   9       57.93       67.61      9.37 o 
  10  -5   9        7.85        3.88      8.99 o 
 -11  -4   9       10.67        3.52     10.85 o 
 -10  -4   9       38.41       38.46     10.60 o 
  -9  -4   9       25.13       25.13      9.49 o 
  -8  -4   9       99.20       94.57      9.42 o 
  -7  -4   9       20.23       18.46      6.73 o 
  -6  -4   9       94.84       84.68      8.16 o 
  -5  -4   9      222.78      241.56     12.01 o 
  -4  -4   9      229.50      234.04      9.91 o 
  -3  -4   9       29.95       37.35      3.73 o 
  -2  -4   9       64.30       67.55      3.99 o 
  -1  -4   9       22.86       21.89      3.34 o 
   0  -4   9      425.81      411.41     12.79 o 
   1  -4   9      287.88      296.75     11.25 o 
   2  -4   9      146.42      149.74      8.50 o 
   3  -4   9       15.22       17.08      5.32 o 
   4  -4   9       40.24       36.92      7.29 o 
   5  -4   9      113.98      121.02      8.81 o 
   6  -4   9       58.47       63.38     11.96 o 
   7  -4   9      161.48      159.95     11.42 o 
   8  -4   9        6.01       13.49      7.72 o 
   9  -4   9        9.95       19.24      8.22 o 
  10  -4   9       40.23       62.75     10.48 o 
 -11  -3   9       24.57       23.46     11.16 o 
 -10  -3   9       36.40       41.65     10.47 o 
  -9  -3   9       63.59       65.33      9.07 o 
  -8  -3   9       36.21       39.06      7.79 o 
  -7  -3   9       18.36       17.14      6.94 o 
  -6  -3   9      113.71      137.04      8.51 o 
  -5  -3   9      238.64      233.51     10.42 o 
  -4  -3   9       25.76       27.22      4.01 o 
  -3  -3   9      168.88      166.50      6.05 o 
  -2  -3   9      804.67      810.43     20.78 o 
  -1  -3   9       93.83       92.64      5.04 o 
   0  -3   9       22.48       28.33      3.34 o 
   1  -3   9       50.49       55.16      4.24 o 
   2  -3   9       81.49       91.95      6.11 o 
   3  -3   9       49.19       50.50      5.52 o 
   4  -3   9      421.43      421.83     17.59 o 
   5  -3   9      145.14      144.63      9.94 o 
   6  -3   9        1.18       -1.09      6.56 o 
   7  -3   9      221.89      219.94     13.87 o 
   8  -3   9       81.72       98.50     10.41 o 
   9  -3   9       87.41       95.43     11.00 o 
  10  -3   9        3.60        1.95      9.01 o 
  11  -3   9        4.39        2.58     14.13 o 
 -11  -2   9       38.33       36.32     11.42 o 
 -10  -2   9       25.63       27.44      9.85 o 
  -9  -2   9       81.55      101.26      8.06 o 
  -8  -2   9      109.99       97.04      7.79 o 
  -7  -2   9        4.08        5.43      5.43 o 
  -6  -2   9      260.44      259.72     11.32 o 
  -5  -2   9      288.76      265.35     10.44 o 
  -4  -2   9      125.35      134.29      6.80 o 
  -3  -2   9       28.46       33.25      4.08 o 
  -2  -2   9       97.33       97.42      4.89 o 
  -1  -2   9      121.76      119.75      5.39 o 
   0  -2   9      524.08      548.60     18.56 o 
   1  -2   9      340.78      347.79     13.05 o 
   2  -2   9      236.46      241.40     11.48 o 
   3  -2   9      119.49      113.01      7.38 o 
   4  -2   9       87.93       75.28      6.60 o 
   5  -2   9      143.00      118.82     10.37 o 
   6  -2   9      149.92      141.34     10.45 o 
   7  -2   9      211.44      242.34     14.18 o 
   8  -2   9       67.77       70.80      9.16 o 
   9  -2   9       11.76       14.60      8.69 o 
  10  -2   9       48.37       48.62     10.46 o 
  11  -2   9       22.97       10.06     14.89 o 
 -12  -1   9        9.53        4.63     11.25 o 
 -11  -1   9       21.29       23.67     10.85 o 
 -10  -1   9       21.44       24.54      7.35 o 
  -9  -1   9        1.52       -6.19      6.19 o 
  -8  -1   9      118.84      118.07      8.20 o 
  -7  -1   9      302.40      297.64     13.41 o 
  -6  -1   9       61.28       64.50      6.26 o 
  -5  -1   9      129.05      121.31      6.85 o 
  -4  -1   9       55.94       46.78      5.29 o 
  -3  -1   9       47.24       48.43      5.00 o 
  -2  -1   9      251.72      255.29     10.41 o 
  -1  -1   9      348.83      325.19     11.74 o 
   0  -1   9      598.64      621.54     17.82 o 
   1  -1   9       74.80       78.67      4.59 o 
   2  -1   9      478.73      474.24     17.56 o 
   3  -1   9      200.50      179.94      9.03 o 
   4  -1   9      582.80      555.09     22.38 o 
   5  -1   9      817.40      821.95     31.03 o 
   6  -1   9       63.09       58.01      6.73 o 
   7  -1   9      159.19      141.48      9.50 o 
   8  -1   9      210.65      207.42     14.07 o 
   9  -1   9       79.02       87.30     10.74 o 
  10  -1   9       37.32       29.60      9.97 o 
  11  -1   9       27.83       19.88     13.40 o 
 -12   0   9        1.74       11.52     11.24 o 
 -11   0   9        1.07        1.73      8.54 o 
 -10   0   9      118.60      117.91      8.46 o 
  -9   0   9      214.07      218.03     11.71 o 
  -8   0   9      130.79      140.63      8.98 o 
  -7   0   9        9.41       17.21      5.73 o 
  -6   0   9       88.99       90.95      6.16 o 
  -5   0   9      147.16      129.87      8.30 o 
  -4   0   9      593.98      604.63     19.04 o 
  -3   0   9       18.81       12.49      3.78 o 
  -2   0   9       18.50        7.13      2.90 o 
  -1   0   9       68.73       64.32      4.21 o 
   0   0   9      535.32      523.78     16.62 o 
   1   0   9        5.17        4.18      3.56 o 
   2   0   9      335.93      339.17     12.90 o 
   3   0   9     1820.45     1762.90     62.84 o 
   4   0   9     1663.09     1575.58     56.74 o 
   5   0   9       24.04       24.13      5.50 o 
   6   0   9      138.70      134.92      8.73 o 
   7   0   9       71.00       87.73      7.91 o 
   8   0   9       19.74       10.82      6.65 o 
   9   0   9       19.86       19.33      8.70 o 
  10   0   9       14.09        9.02      9.64 o 
  11   0   9       63.62       90.35     20.65 o 
 -12   1   9       15.92       18.88      8.65 o 
 -11   1   9       24.58       25.31      8.88 o 
 -10   1   9       14.27       19.77      6.85 o 
  -9   1   9        0.74        4.71      6.56 o 
  -8   1   9       82.23       89.66      8.13 o 
  -7   1   9      318.23      315.08     12.25 o 
  -6   1   9       54.97       54.86      6.19 o 
  -5   1   9      158.03      156.57      7.07 o 
  -4   1   9       60.07       55.74      4.72 o 
  -3   1   9       72.02       73.51      6.23 o 
  -2   1   9      261.93      257.30     10.52 o 
  -1   1   9      433.06      400.93     12.26 o 
   0   1   9      606.36      610.26     19.16 o 
   1   1   9       68.71       63.32      5.03 o 
   2   1   9      546.23      523.82     17.61 o 
   3   1   9      101.88       99.90      8.13 o 
   4   1   9      605.09      587.52     22.38 o 
   5   1   9      819.77      811.61     30.68 o 
   6   1   9       65.39       63.44      7.09 o 
   7   1   9      163.91      170.17     12.51 o 
   8   1   9      230.77      225.79     12.20 o 
   9   1   9       93.86      111.18      9.60 o 
  10   1   9       50.69       75.01     13.42 o 
  11   1   9       27.93       26.62     18.53 o 
 -11   2   9       44.61       49.43      8.03 o 
 -10   2   9       41.35       32.21      7.11 o 
  -9   2   9       80.52       88.80      8.40 o 
  -8   2   9      101.09       87.40      7.15 o 
  -7   2   9        4.72        8.98      5.12 o 
  -6   2   9      256.22      234.50     12.46 o 
  -5   2   9      310.89      287.22     10.92 o 
  -4   2   9      177.98      168.95      6.63 o 
  -3   2   9       49.40       47.28      5.03 o 
  -2   2   9       87.59       81.94      5.58 o 
  -1   2   9      115.15      103.63      6.10 o 
   0   2   9      650.20      652.94     15.70 o 
   1   2   9      344.94      347.13     13.07 o 
   2   2   9      147.11      141.25      7.36 o 
   3   2   9      146.99      139.03      6.93 o 
   4   2   9      110.56       97.99      6.79 o 
   5   2   9       79.78       59.35      6.74 o 
   6   2   9      222.34      233.52     13.31 o 
   7   2   9      209.07      212.93     11.93 o 
   8   2   9       62.52       76.80      9.25 o 
   9   2   9        7.22       -2.71      8.09 o 
  10   2   9       37.98       50.99     11.94 o 
  11   2   9       24.45       52.27     20.10 o 
 -11   3   9       21.12       27.59      8.71 o 
 -10   3   9       39.59       49.64      7.58 o 
  -9   3   9       72.09       84.97     10.02 o 
  -8   3   9       41.26       49.92      6.46 o 
  -7   3   9       42.06       45.82      6.55 o 
  -6   3   9       67.27       70.82      6.85 o 
  -5   3   9      229.64      235.58      8.91 o 
  -4   3   9       22.27       19.41      4.09 o 
  -3   3   9      137.98      124.85      7.42 o 
  -2   3   9      834.56      823.70     27.11 o 
  -1   3   9      165.87      168.45      7.19 o 
   0   3   9       25.19       24.53      3.00 o 
   1   3   9       47.22       49.98      4.73 o 
   2   3   9       70.95       73.39      6.15 o 
   3   3   9       62.50       67.09      5.38 o 
   4   3   9      419.20      427.81     15.60 o 
   5   3   9      132.08      128.53      8.44 o 
   6   3   9        0.81       -3.47      6.37 o 
   7   3   9      200.79      200.14     13.63 o 
   8   3   9      100.36      112.27     10.87 o 
   9   3   9      107.43      113.17     11.81 o 
  10   3   9        5.96       -0.71     11.23 o 
  11   3   9        4.07       11.32     12.44 o 
 -11   4   9       15.85       13.01      8.36 o 
 -10   4   9       37.18       32.16      8.34 o 
  -9   4   9       32.07       43.59      6.39 o 
  -8   4   9      110.43      116.34      8.81 o 
  -7   4   9       18.73       15.45      5.96 o 
  -6   4   9      128.73      133.77     11.33 o 
  -5   4   9      211.29      211.44      8.48 o 
  -4   4   9      229.07      232.53      8.90 o 
  -3   4   9       27.32       22.17      4.68 o 
  -2   4   9       48.52       49.29      5.12 o 
  -1   4   9       25.61       23.47      4.36 o 
   0   4   9      372.02      365.39     11.24 o 
   1   4   9      351.25      351.64     11.49 o 
   2   4   9      112.49      107.01      6.66 o 
   3   4   9       26.94       23.55      4.65 o 
   4   4   9       45.97       46.38      6.19 o 
   5   4   9       86.47       95.41      9.05 o 
   6   4   9       95.46      105.68      8.98 o 
   7   4   9      151.73      150.31     17.52 o 
   8   4   9        2.68        1.74      8.15 o 
   9   4   9       10.35        4.91      8.93 o 
  10   4   9       27.94       37.27     12.23 o 
 -11   5   9       22.75       20.23     13.94 o 
 -10   5   9       24.61       18.95      9.03 o 
  -9   5   9       17.95       16.64      6.71 o 
  -8   5   9       90.19       91.93      9.59 o 
  -7   5   9       91.52      102.26      9.02 o 
  -6   5   9      194.83      203.37     11.46 o 
  -5   5   9       71.15       62.99      6.16 o 
  -4   5   9       38.87       42.13      5.23 o 
  -3   5   9      156.83      152.31      9.37 o 
  -2   5   9      358.91      369.78     13.97 o 
  -1   5   9       24.24       20.47      5.24 o 
   0   5   9       57.93       55.32      5.32 o 
   1   5   9       46.88       41.69      5.00 o 
   2   5   9      141.35      125.74      8.37 o 
   3   5   9      317.57      322.41     13.87 o 
   4   5   9      335.28      352.84     14.41 o 
   5   5   9      163.43      144.93     11.00 o 
   6   5   9       35.85       20.61      7.34 o 
   7   5   9      108.88      101.97     10.43 o 
   8   5   9       43.77       56.52      9.16 o 
   9   5   9       56.04       79.83     12.59 o 
  10   5   9       11.18        5.81     11.75 o 
 -10   6   9       30.57       32.06      9.27 o 
  -9   6   9      104.74      104.14      9.27 o 
  -8   6   9       30.66       15.52      8.90 o 
  -7   6   9       10.20       16.49      7.44 o 
  -6   6   9       53.59       56.56      7.55 o 
  -5   6   9      145.44      151.48      7.80 o 
  -4   6   9       90.74       93.68      6.42 o 
  -3   6   9        8.71       14.56      5.59 o 
  -2   6   9       89.60      105.66      7.78 o 
  -1   6   9       30.05       29.81      5.63 o 
   0   6   9      174.21      168.37      8.63 o 
   1   6   9      186.40      201.35      9.26 o 
   2   6   9      103.53       97.95      7.58 o 
   3   6   9       13.93       15.26      5.65 o 
   4   6   9       30.31       23.71      6.08 o 
   5   6   9      137.37      127.44      9.13 o 
   6   6   9        6.49        1.44      7.24 o 
   7   6   9       30.05       21.88      8.38 o 
   8   6   9        3.28        4.54     10.59 o 
   9   6   9        0.81        1.97     11.15 o 
  -9   7   9       15.29        8.09     12.07 o 
  -8   7   9       76.16      108.61     11.00 o 
  -7   7   9       84.16      103.79     13.53 o 
  -6   7   9      121.37      124.41     10.67 o 
  -5   7   9        9.49        4.12      5.63 o 
  -4   7   9        6.11        0.44      4.91 o 
  -3   7   9      281.97      282.96     12.69 o 
  -2   7   9       88.03       92.55     11.50 o 
  -1   7   9       61.22       62.04      6.71 o 
   0   7   9       62.89       51.73      5.79 o 
   1   7   9        0.21        3.57      4.89 o 
   2   7   9        9.22        6.93      5.07 o 
   3   7   9      105.36       99.98      7.85 o 
   4   7   9      110.66      118.40     10.19 o 
   5   7   9       59.45       71.74     10.68 o 
   6   7   9       50.20       55.34      8.85 o 
   7   7   9       22.27       18.70     10.30 o 
   8   7   9       54.94       42.33     11.44 o 
   9   7   9       20.66       32.14     12.94 o 
  -8   8   9       26.92       33.63     10.33 o 
  -7   8   9       27.23       32.22      9.58 o 
  -6   8   9       18.82       18.09      8.47 o 
  -5   8   9       47.71       42.25      7.48 o 
  -4   8   9      140.15      144.91      9.73 o 
  -3   8   9       95.91       89.00      8.91 o 
  -2   8   9       66.26       48.70      8.99 o 
  -1   8   9       34.18       36.63      7.31 o 
   0   8   9      101.73      101.60      7.29 o 
   1   8   9       69.51       76.29      6.75 o 
   2   8   9      105.47      127.15      8.77 o 
   3   8   9       24.75       29.91      6.62 o 
   4   8   9       83.36       76.35      7.91 o 
   5   8   9       21.87       21.90      6.93 o 
   6   8   9       83.11       80.40     12.00 o 
   7   8   9        5.43        1.88     13.06 o 
   8   8   9        8.01        0.02     13.31 o 
  -7   9   9       35.75       27.39      8.28 o 
  -6   9   9       73.04       82.20     10.49 o 
  -5   9   9       11.73       21.11      7.06 o 
  -4   9   9       45.21       34.24      7.24 o 
  -3   9   9       92.78       91.53      9.40 o 
  -2   9   9       10.74        4.52      8.18 o 
  -1   9   9      192.70      176.47     16.89 o 
   0   9   9        1.41       -1.31      6.56 o 
   1   9   9       63.11       68.47      8.34 o 
   2   9   9       30.67       27.23      7.42 o 
   3   9   9       95.70      105.23      9.55 o 
   4   9   9       40.36       49.49      8.30 o 
   5   9   9       19.93       25.38      9.45 o 
   6   9   9       31.14       31.31     13.13 o 
   7   9   9       22.81       18.38     13.67 o 
  -6  10   9       29.71       17.08      7.94 o 
  -5  10   9       14.98        9.12      7.74 o 
  -4  10   9       53.46       56.46      9.10 o 
  -3  10   9       82.02       89.36      9.61 o 
  -2  10   9       27.24       28.90      8.12 o 
  -1  10   9       10.08        0.88      8.40 o 
   0  10   9        5.77        1.05     11.91 o 
   1  10   9      129.14      126.64     12.30 o 
   2  10   9       81.48       99.05     11.18 o 
   3  10   9       36.18       36.52      9.61 o 
   4  10   9       12.78        3.75      8.85 o 
   5  10   9       49.60       56.49     11.30 o 
  -4  11   9       17.36       16.97     10.34 o 
  -3  11   9       21.95       14.05     10.30 o 
  -2  11   9       59.29       55.08     14.47 o 
  -1  11   9       55.64       47.98     10.20 o 
   0  11   9        6.35        1.82     10.85 o 
   1  11   9       14.10        4.84      8.80 o 
   2  11   9       27.09       33.96      9.28 o 
   3  11   9       48.96       54.21     10.44 o 
  -4 -10  10        5.43        1.05     12.77 o 
  -3 -10  10       30.16       40.86     13.42 o 
  -2 -10  10       92.66       92.67     16.19 o 
  -1 -10  10       15.30        9.69     13.44 o 
   0 -10  10       21.39       24.05     13.62 o 
   1 -10  10       95.90       96.78     16.66 o 
   2 -10  10        5.03       13.04     13.75 o 
   3 -10  10       62.39       89.14     17.17 o 
   4 -10  10       15.21       15.92     14.83 o 
  -6  -9  10       20.67       39.30     11.66 o 
  -5  -9  10       87.05       79.27     12.72 o 
  -4  -9  10       57.27       78.01     11.89 o 
  -3  -9  10       62.49       45.57     14.49 o 
  -2  -9  10       20.44       23.80     12.79 o 
  -1  -9  10       91.57      102.14     16.88 o 
   0  -9  10      146.06      152.62     19.32 o 
   1  -9  10       59.25       57.19     14.94 o 
   2  -9  10       29.16       32.15     14.49 o 
   3  -9  10       21.73       23.62     13.96 o 
   4  -9  10       17.55       33.20     14.67 o 
   5  -9  10      113.15      144.71     15.53 o 
   6  -9  10       41.35       51.68     12.34 o 
  -7  -8  10       67.39       77.00      9.40 o 
  -6  -8  10       30.95       39.06      7.10 o 
  -5  -8  10       37.44       52.51     11.54 o 
  -4  -8  10       50.07       63.68     11.72 o 
  -3  -8  10        9.56        3.21      9.34 o 
  -2  -8  10       29.24       36.27      9.66 o 
  -1  -8  10      353.34      370.56     35.21 o 
   0  -8  10       46.44       43.23     14.07 o 
   1  -8  10       92.96       89.43     16.52 o 
   2  -8  10      213.47      200.70     24.83 o 
   3  -8  10        8.62        9.16     13.33 o 
   4  -8  10        3.43        2.13      9.77 o 
   5  -8  10       10.26       18.99     10.33 o 
   6  -8  10       21.18        7.64     16.05 o 
   7  -8  10       45.08       54.75     19.00 o 
  -8  -7  10        9.28        2.67      9.25 o 
  -7  -7  10       42.32       44.59      8.96 o 
  -6  -7  10       39.69       38.65      7.15 o 
  -5  -7  10      136.81      153.48      9.39 o 
  -4  -7  10       99.67      109.37      7.89 o 
  -3  -7  10       71.73       73.56      6.09 o 
  -2  -7  10      116.71      118.76      9.82 o 
  -1  -7  10       20.16       19.46      8.79 o 
   0  -7  10      191.14      204.25     14.79 o 
   1  -7  10      181.61      177.59     23.29 o 
   2  -7  10       47.40       54.71     14.45 o 
   3  -7  10       19.92       22.62      9.13 o 
   4  -7  10      183.99      162.87     15.27 o 
   5  -7  10       74.16      107.14     20.19 o 
   6  -7  10       67.81       66.54     18.60 o 
   7  -7  10       15.41       -9.58     16.57 o 
   8  -7  10        6.65       21.46     18.51 o 
  -9  -6  10        0.57       -5.60      9.32 o 
  -8  -6  10       48.11       70.49     10.42 o 
  -7  -6  10       38.34       47.48      8.26 o 
  -6  -6  10      109.96      114.71      9.44 o 
  -5  -6  10       11.19        4.09      6.20 o 
  -4  -6  10       26.63       14.54      6.04 o 
  -3  -6  10       74.52       87.91      7.50 o 
  -2  -6  10      274.67      278.68     13.15 o 
  -1  -6  10      110.10      115.62      7.30 o 
   0  -6  10       49.25       51.47     11.30 o 
   1  -6  10        3.10        8.28      4.01 o 
   2  -6  10       54.99       62.20     10.33 o 
   3  -6  10      200.50      206.66     17.86 o 
   4  -6  10       72.72       51.18     15.97 o 
   5  -6  10       14.97        9.58     14.94 o 
   6  -6  10        3.53       18.47     16.01 o 
   7  -6  10       44.37       30.30     17.17 o 
   8  -6  10       82.05      105.46     21.77 o 
   9  -6  10        2.15        3.33     18.80 o 
 -10  -5  10       45.05       54.53     11.95 o 
  -9  -5  10       55.31       75.02     11.30 o 
  -8  -5  10       19.73       17.94      7.84 o 
  -7  -5  10        1.15       -3.81      7.00 o 
  -6  -5  10       44.41       44.61      7.29 o 
  -5  -5  10      178.19      178.85     10.54 o 
  -4  -5  10       40.02       38.92      6.46 o 
  -3  -5  10        1.84        5.58      5.54 o 
  -2  -5  10      129.97      134.53      8.52 o 
  -1  -5  10       34.23       33.58      5.65 o 
   0  -5  10       37.21       36.48      6.68 o 
   1  -5  10      269.51      274.59     14.66 o 
   2  -5  10      128.91      108.49      7.56 o 
   3  -5  10       15.61        3.45      5.43 o 
   4  -5  10       39.91       38.92      6.31 o 
   5  -5  10       84.32       92.82      8.56 o 
   6  -5  10       41.98       39.80      7.23 o 
   7  -5  10       30.88       27.31      7.88 o 
   8  -5  10        3.77        8.92      9.20 o 
   9  -5  10       35.21       37.62     15.14 o 
 -10  -4  10       38.06       52.02     14.30 o 
  -9  -4  10       17.95       16.99      8.40 o 
  -8  -4  10       45.87       47.52      8.47 o 
  -7  -4  10       82.45       82.66      8.79 o 
  -6  -4  10       42.85       45.89      9.37 o 
  -5  -4  10       54.00       49.16      7.25 o 
  -4  -4  10        4.55        5.08      5.86 o 
  -3  -4  10      214.55      205.99     11.01 o 
  -2  -4  10      240.01      254.75     10.62 o 
  -1  -4  10      243.17      233.10      9.25 o 
   0  -4  10      191.34      171.91      8.02 o 
   1  -4  10      177.18      161.76      7.83 o 
   2  -4  10      102.87       95.83      7.18 o 
   3  -4  10      157.58      177.44     11.18 o 
   4  -4  10       54.45       49.67      7.23 o 
   5  -4  10       11.45        9.58      7.23 o 
   6  -4  10        0.92        0.06      6.87 o 
   7  -4  10       48.87       55.79      8.60 o 
   8  -4  10       20.45       22.19      8.71 o 
   9  -4  10       37.66       54.89     10.12 o 
  10  -4  10       40.19       39.47     12.45 o 
 -11  -3  10        2.46        5.31     19.94 o 
 -10  -3  10       80.34       96.50     12.94 o 
  -9  -3  10       66.54       71.59      9.69 o 
  -8  -3  10       13.59        1.64      7.55 o 
  -7  -3  10       13.06       14.48      7.04 o 
  -6  -3  10       23.02       24.12      6.63 o 
  -5  -3  10      149.75      154.59      9.91 o 
  -4  -3  10       63.18       62.35      7.36 o 
  -3  -3  10        3.25        2.36      4.05 o 
  -2  -3  10      202.52      206.15      8.04 o 
  -1  -3  10      320.45      301.20     13.31 o 
   0  -3  10      268.11      285.46     11.48 o 
   1  -3  10      169.37      184.38      9.40 o 
   2  -3  10       83.55       82.50      7.25 o 
   3  -3  10        2.44        8.79      5.60 o 
   4  -3  10       68.72       54.93      7.18 o 
   5  -3  10      114.80      113.80      9.50 o 
   6  -3  10       39.65       35.81      7.89 o 
   7  -3  10       68.51       79.18      9.52 o 
   8  -3  10        4.16       -7.97      7.97 o 
   9  -3  10       16.90       13.43      9.47 o 
  10  -3  10       23.49       26.75     12.34 o 
 -11  -2  10        6.83       -0.10     11.26 o 
 -10  -2  10       30.66       23.41      9.15 o 
  -9  -2  10       10.78        6.16      8.41 o 
  -8  -2  10        1.79        4.99      7.57 o 
  -7  -2  10       24.03       26.58      7.74 o 
  -6  -2  10      230.65      225.13     12.05 o 
  -5  -2  10      164.91      154.69      8.46 o 
  -4  -2  10       37.25       31.31      5.28 o 
  -3  -2  10      449.24      452.39     13.89 o 
  -2  -2  10      289.98      295.70     11.72 o 
  -1  -2  10      146.53      142.76      7.13 o 
   0  -2  10      303.73      271.26     10.89 o 
   1  -2  10      696.45      676.22     23.71 o 
   2  -2  10      351.30      341.89     14.85 o 
   3  -2  10       52.05       47.68      5.88 o 
   4  -2  10       77.68       99.81      7.59 o 
   5  -2  10       44.83       38.88      7.52 o 
   6  -2  10      131.75      129.66     10.71 o 
   7  -2  10       85.14       98.76     16.31 o 
   8  -2  10       22.79       16.21      8.33 o 
   9  -2  10       54.35       62.99     10.58 o 
  10  -2  10        0.53        5.08     12.07 o 
 -11  -1  10       53.99       70.28     14.44 o 
 -10  -1  10       29.80       38.74      7.98 o 
  -9  -1  10       80.53       82.85     11.23 o 
  -8  -1  10        0.17       -5.99      6.19 o 
  -7  -1  10       28.45       23.89      6.60 o 
  -6  -1  10      124.27      115.79      8.42 o 
  -5  -1  10      150.45      157.72      8.76 o 
  -4  -1  10       53.89       56.15      5.25 o 
  -3  -1  10       10.11        6.77      4.55 o 
  -2  -1  10       46.94       49.06      4.88 o 
  -1  -1  10      273.26      250.47     10.39 o 
   0  -1  10       18.57       16.95      4.66 o 
   1  -1  10       55.15       60.10      5.23 o 
   2  -1  10      702.40      700.84     26.44 o 
   3  -1  10      187.03      191.04     10.09 o 
   4  -1  10      384.16      374.16     16.43 o 
   5  -1  10      418.96      395.45     16.71 o 
   6  -1  10       40.08       42.85      6.94 o 
   7  -1  10       13.17       14.74      7.60 o 
   8  -1  10       34.44       32.43      9.23 o 
   9  -1  10       49.89       52.55     12.05 o 
  10  -1  10       30.29       45.48     13.02 o 
 -11   0  10        0.33       -0.20      8.90 o 
 -10   0  10       44.86       44.78      8.05 o 
  -9   0  10        0.51        1.65      7.07 o 
  -8   0  10       46.39       46.88      7.30 o 
  -7   0  10      449.34      462.28     18.01 o 
  -6   0  10       93.03       96.46      7.74 o 
  -5   0  10      217.18      220.97     10.59 o 
  -4   0  10      179.46      182.80      8.91 o 
  -3   0  10      241.77      230.73     10.26 o 
  -2   0  10      161.55      166.58      9.10 o 
  -1   0  10      390.54      380.88     14.12 o 
   0   0  10        0.73       -1.66      3.56 o 
   1   0  10      445.57      419.02     17.23 o 
   2   0  10      458.63      450.63     18.48 o 
   3   0  10       82.60       91.57      7.17 o 
   4   0  10      151.79      157.97      9.22 o 
   5   0  10       63.42       61.87      6.85 o 
   6   0  10       45.55       47.17      7.03 o 
   7   0  10      216.57      215.72     11.95 o 
   8   0  10       71.82       90.97     12.26 o 
   9   0  10        5.94        6.97      9.28 o 
  10   0  10        8.51       15.68     16.84 o 
 -11   1  10       70.28       79.73     10.56 o 
 -10   1  10       23.76       34.55      7.48 o 
  -9   1  10       56.38       69.40      8.63 o 
  -8   1  10        1.55        2.36      6.37 o 
  -7   1  10       28.13       32.42      6.62 o 
  -6   1  10      137.70      147.99      8.67 o 
  -5   1  10      160.19      177.90     10.24 o 
  -4   1  10       42.15       38.62      5.56 o 
  -3   1  10       11.18        5.88      5.07 o 
  -2   1  10       55.77       45.21      5.84 o 
  -1   1  10      230.78      233.13     10.08 o 
   0   1  10       38.93       41.20      4.34 o 
   1   1  10       86.16       86.20      6.44 o 
   2   1  10      674.06      665.06     25.94 o 
   3   1  10      205.64      208.45     10.75 o 
   4   1  10      392.32      385.84     16.60 o 
   5   1  10      331.57      333.76     16.13 o 
   6   1  10       60.69       65.60      7.57 o 
   7   1  10        9.35       12.85      6.83 o 
   8   1  10       29.66       23.99      7.85 o 
   9   1  10       51.66       51.42     12.80 o 
  10   1  10       41.14       35.44     18.76 o 
 -11   2  10        4.78       -7.24      8.11 o 
 -10   2  10       33.44       40.40      7.69 o 
  -9   2  10       13.50       16.88      7.51 o 
  -8   2  10       10.64        8.96      6.81 o 
  -7   2  10       18.92       22.13      6.70 o 
  -6   2  10      186.11      171.72     10.97 o 
  -5   2  10      161.22      151.41      9.60 o 
  -4   2  10       22.07       16.48      5.27 o 
  -3   2  10      460.28      442.62     18.54 o 
  -2   2  10      307.86      303.00     12.08 o 
  -1   2  10      163.97      162.97      7.06 o 
   0   2  10      280.84      265.02      9.42 o 
   1   2  10      728.89      741.93     27.42 o 
   2   2  10      335.22      339.72     14.89 o 
   3   2  10       37.62       42.53      5.85 o 
   4   2  10       86.40      102.20      7.63 o 
   5   2  10       39.74       31.55      6.25 o 
   6   2  10      139.88      135.45      9.28 o 
   7   2  10       70.02       77.14      9.53 o 
   8   2  10       31.03       45.99      9.13 o 
   9   2  10       51.03       59.59     10.77 o 
  10   2  10        0.16       -1.67     18.13 o 
 -11   3  10        3.99        6.93     15.74 o 
 -10   3  10       83.61       99.59     13.01 o 
  -9   3  10       46.56       53.30      8.85 o 
  -8   3  10       15.88        1.83      6.25 o 
  -7   3  10       10.26       10.03      6.41 o 
  -6   3  10       14.35       19.69      7.02 o 
  -5   3  10      129.56      126.71      8.02 o 
  -4   3  10       78.13       72.55      5.79 o 
  -3   3  10       10.33       12.90      4.83 o 
  -2   3  10      172.27      176.92      8.90 o 
  -1   3  10      343.15      320.26     12.47 o 
   0   3  10      199.64      194.78      8.05 o 
   1   3  10      152.76      151.53      7.99 o 
   2   3  10       87.33       81.42      6.85 o 
   3   3  10        0.78       -2.68      4.94 o 
   4   3  10       48.88       37.13      6.23 o 
   5   3  10      131.55      117.22     10.03 o 
   6   3  10       50.85       60.17      8.63 o 
   7   3  10       70.95       77.66      9.78 o 
   8   3  10        5.43       -5.54      8.45 o 
   9   3  10       17.34       22.17     11.26 o 
  10   3  10       16.75       28.17     12.06 o 
 -10   4  10       39.31       43.27      8.92 o 
  -9   4  10       17.76       13.49      8.98 o 
  -8   4  10       37.22       33.18      8.71 o 
  -7   4  10      101.45      108.00     10.86 o 
  -6   4  10       39.75       41.33      7.37 o 
  -5   4  10       51.38       57.48      5.40 o 
  -4   4  10        0.11       -1.12      4.83 o 
  -3   4  10      234.75      217.69     10.00 o 
  -2   4  10      223.83      229.66     12.46 o 
  -1   4  10      190.08      188.40      9.40 o 
   0   4  10      198.01      184.81      8.17 o 
   1   4  10      179.19      160.28      9.28 o 
   2   4  10      118.60      117.35      7.83 o 
   3   4  10      189.97      200.30     14.35 o 
   4   4  10       73.79       72.71      8.21 o 
   5   4  10       13.46       10.09      7.17 o 
   6   4  10        5.25        0.61      7.84 o 
   7   4  10       45.39       53.79      9.17 o 
   8   4  10       18.48       21.44      9.35 o 
   9   4  10       49.76       62.47     18.62 o 
  10   4  10       35.75       11.43     18.60 o 
 -10   5  10       48.91       69.54     12.46 o 
  -9   5  10       52.49       66.99     10.26 o 
  -8   5  10       22.52       16.26      9.41 o 
  -7   5  10        1.60       -2.64      8.31 o 
  -6   5  10       53.30       69.47      9.53 o 
  -5   5  10      166.82      171.95      8.66 o 
  -4   5  10       29.05       25.10      5.89 o 
  -3   5  10        4.38       -1.01      5.66 o 
  -2   5  10      128.23      138.22      9.63 o 
  -1   5  10       40.43       38.91      6.18 o 
   0   5  10       46.29       53.74      5.66 o 
   1   5  10      249.19      251.73     11.44 o 
   2   5  10      121.04      107.48      7.91 o 
   3   5  10       22.93       10.64      7.31 o 
   4   5  10       25.91       17.65      7.37 o 
   5   5  10       91.73       95.07      9.37 o 
   6   5  10       29.08       25.04      8.20 o 
   7   5  10       30.44       44.90      9.50 o 
   8   5  10        5.41       14.43     10.66 o 
   9   5  10       35.89       36.60     12.68 o 
  -9   6  10        2.42       -0.02      8.77 o 
  -8   6  10       53.12       42.03     12.31 o 
  -7   6  10       28.93       49.75     10.07 o 
  -6   6  10      130.98      129.80      8.76 o 
  -5   6  10       12.25       12.71      6.33 o 
  -4   6  10       11.33        5.25      5.81 o 
  -3   6  10       96.36      115.07      8.49 o 
  -2   6  10      272.80      280.64     13.83 o 
  -1   6  10       95.82      105.82      8.28 o 
   0   6  10       62.76       51.79      5.88 o 
   1   6  10        3.34        4.47      5.12 o 
   2   6  10       33.88       28.65      6.33 o 
   3   6  10      240.02      289.28     13.77 o 
   4   6  10       64.27       66.13      8.71 o 
   5   6  10       13.72        7.58      7.87 o 
   6   6  10        3.86        1.14      7.93 o 
   7   6  10       41.21       54.08     11.81 o 
   8   6  10       72.36      100.59     13.92 o 
   9   6  10        0.09       -2.50     19.85 o 
  -8   7  10        8.16       25.54     11.56 o 
  -7   7  10       34.57       44.50     12.29 o 
  -6   7  10       32.31       40.16      7.95 o 
  -5   7  10      111.82      122.81      9.81 o 
  -4   7  10      114.46      117.93      9.17 o 
  -3   7  10       66.80       73.94      8.79 o 
  -2   7  10      122.51      121.84     10.55 o 
  -1   7  10       36.57       27.47      7.54 o 
   0   7  10      168.92      174.21     10.53 o 
   1   7  10      206.60      231.33     13.20 o 
   2   7  10       38.72       39.63      7.72 o 
   3   7  10       13.56        9.46      6.48 o 
   4   7  10      174.61      159.59     11.68 o 
   5   7  10       79.84      113.24     10.52 o 
   6   7  10       62.40       51.03     12.19 o 
   7   7  10       23.13       10.88     11.17 o 
   8   7  10        5.62       19.91     13.72 o 
  -7   8  10       65.24       80.15     13.25 o 
  -6   8  10       39.06       31.78     11.93 o 
  -5   8  10       38.19       34.87      7.67 o 
  -4   8  10       60.96       53.40      9.32 o 
  -3   8  10        4.60       -6.47      7.57 o 
  -2   8  10       26.84       23.80      9.20 o 
  -1   8  10      336.18      346.19     34.92 o 
   0   8  10       60.61       64.13      8.51 o 
   1   8  10       78.56       83.64      9.93 o 
   2   8  10      231.97      223.97     19.64 o 
   3   8  10       19.28       18.85      6.98 o 
   4   8  10        9.54        2.36     16.35 o 
   5   8  10        7.09       -4.15     12.30 o 
   6   8  10       13.52       30.39     13.82 o 
   7   8  10       39.82       51.87     15.41 o 
  -6   9  10       15.11       10.86      8.16 o 
  -5   9  10       81.17       95.44      9.21 o 
  -4   9  10       57.47       67.74      9.93 o 
  -3   9  10       69.29       56.95      8.98 o 
  -2   9  10       32.53       30.53      9.86 o 
  -1   9  10       66.81       72.78     10.92 o 
   0   9  10      173.68      160.78     11.64 o 
   1   9  10       54.36       72.81     10.81 o 
   2   9  10       45.02       40.13     10.09 o 
   3   9  10       19.37       12.81      9.37 o 
   4   9  10       22.56       15.34     11.72 o 
   5   9  10      105.34      121.52     17.66 o 
  -4  10  10        3.25       -0.51      8.53 o 
  -3  10  10       25.32       26.88      9.05 o 
  -2  10  10       96.55      105.14     13.71 o 
  -1  10  10       25.51       37.08     10.27 o 
   0  10  10       26.52       28.10      9.97 o 
   1  10  10       82.98       92.35     11.82 o 
   2  10  10        7.24       17.80     16.48 o 
   3  10  10       58.79       65.84     11.56 o 
   4  10  10       19.05       24.54     12.84 o 
   0  11  10       75.38       78.49     19.09 o 
  -1 -10  11       43.31       66.54     16.30 o 
   0 -10  11        0.52       15.74     15.03 o 
   1 -10  11       23.26       19.49     14.67 o 
  -4  -9  11       22.07       21.01     14.18 o 
  -3  -9  11        8.15       14.65     14.69 o 
  -2  -9  11       54.51       60.76     16.55 o 
  -1  -9  11        5.52       18.80     15.36 o 
   0  -9  11       38.38       67.35     15.81 o 
   1  -9  11       72.25       39.46     15.47 o 
   2  -9  11       64.11       70.00     17.95 o 
   3  -9  11       31.61       46.04     17.13 o 
   4  -9  11       25.37       18.91     16.39 o 
  -6  -8  11       31.88       32.87      7.12 o 
  -5  -8  11       37.81       44.25     15.42 o 
  -4  -8  11       36.19       38.49     11.41 o 
  -3  -8  11       19.30       22.32     10.66 o 
  -2  -8  11       48.48       39.79     15.12 o 
  -1  -8  11       29.94       13.71     14.02 o 
   0  -8  11       60.19       70.00     16.93 o 
   1  -8  11        3.29       -2.77     13.82 o 
   2  -8  11        9.92       18.29     15.47 o 
   3  -8  11        4.39      -13.33     13.33 o 
   4  -8  11       19.90       12.64     10.99 o 
   5  -8  11       57.14       61.93     13.10 o 
  -7  -7  11       29.34       22.70      9.25 o 
  -6  -7  11       43.43       24.02      8.81 o 
  -5  -7  11       11.03       13.30      7.72 o 
  -4  -7  11       17.26       21.84      7.15 o 
  -3  -7  11       20.77       22.88      6.09 o 
  -2  -7  11      151.25      163.98     14.73 o 
  -1  -7  11       34.02       39.97     10.39 o 
   0  -7  11      116.62      110.24     18.85 o 
   1  -7  11       16.40       18.42     14.40 o 
   2  -7  11       97.69      111.09     18.91 o 
   3  -7  11       59.65       69.41     11.47 o 
   4  -7  11        0.41        6.16     10.56 o 
   5  -7  11        5.30       -2.79     15.79 o 
   6  -7  11       36.98       41.78     18.38 o 
   7  -7  11       72.79       83.89     20.86 o 
  -8  -6  11       33.97       37.57     11.28 o 
  -7  -6  11       47.38       52.55      8.63 o 
  -6  -6  11       62.72       64.02      8.35 o 
  -5  -6  11      110.54      110.49      9.18 o 
  -4  -6  11       52.76       61.95      7.38 o 
  -3  -6  11      176.11      169.34     10.38 o 
  -2  -6  11      107.58      125.00      8.38 o 
  -1  -6  11       25.82       29.64      5.89 o 
   0  -6  11       55.44       59.06      6.28 o 
   1  -6  11       49.13       41.68      6.85 o 
   2  -6  11       42.30       31.77      6.12 o 
   3  -6  11       19.44       11.74     10.48 o 
   4  -6  11      114.64      126.97     20.21 o 
   5  -6  11      102.35      116.38     20.16 o 
   6  -6  11       13.15        2.81     16.97 o 
   7  -6  11       14.31       35.26     17.33 o 
  -9  -5  11        2.54       11.67     10.16 o 
  -8  -5  11       31.70       32.31      8.86 o 
  -7  -5  11       16.19       15.45      7.67 o 
  -6  -5  11       19.61       17.76      9.49 o 
  -5  -5  11       75.12       73.81      8.16 o 
  -4  -5  11       43.39       49.50      7.42 o 
  -3  -5  11      136.80      154.18      9.81 o 
  -2  -5  11       74.30       73.80      7.20 o 
  -1  -5  11       40.95       55.40      6.78 o 
   0  -5  11        6.33        5.32      6.81 o 
   1  -5  11       85.82       93.46      8.50 o 
   2  -5  11      125.20      140.80      8.70 o 
   3  -5  11       51.76       48.66      7.60 o 
   4  -5  11        3.59       -1.17      7.76 o 
   5  -5  11       17.73       16.84      8.60 o 
   6  -5  11       27.29       26.47      8.85 o 
   7  -5  11       48.83       60.51     10.39 o 
   8  -5  11       77.78      101.65     12.97 o 
  -9  -4  11        3.82       -4.76      9.00 o 
  -8  -4  11       80.26       81.92      9.91 o 
  -7  -4  11       40.49       51.12      8.65 o 
  -6  -4  11       12.97        5.29      7.09 o 
  -5  -4  11       48.32       50.44      7.63 o 
  -4  -4  11       75.80       78.60      7.97 o 
  -3  -4  11      103.27      109.28      8.51 o 
  -2  -4  11      166.16      184.18     11.99 o 
  -1  -4  11      118.68      121.28     10.06 o 
   0  -4  11       53.09       57.66      6.16 o 
   1  -4  11       60.40       64.65      9.71 o 
   2  -4  11       40.15       48.22      7.51 o 
   3  -4  11        2.39        6.52      7.83 o 
   4  -4  11       74.74       83.75     16.50 o 
   5  -4  11       72.28       87.49      9.28 o 
   6  -4  11      178.32      202.52     13.25 o 
   7  -4  11        3.91       -3.33     10.01 o 
   8  -4  11       47.82       48.91     11.85 o 
   9  -4  11       23.02       32.69     14.32 o 
 -10  -3  11       22.47       25.19     10.18 o 
  -9  -3  11        3.86        8.25      8.94 o 
  -8  -3  11      123.48      121.66     11.19 o 
  -7  -3  11       39.18       43.53      8.54 o 
  -6  -3  11        6.47       10.44      7.19 o 
  -5  -3  11       54.72       55.94      7.77 o 
  -4  -3  11       69.27       68.92      8.05 o 
  -3  -3  11       42.92       60.06      7.11 o 
  -2  -3  11      143.26      160.53      8.35 o 
  -1  -3  11      201.27      194.60      8.89 o 
   0  -3  11       99.76      105.37      7.23 o 
   1  -3  11      489.62      461.12     19.61 o 
   2  -3  11       79.56       73.78      6.76 o 
   3  -3  11       17.32       20.25      6.75 o 
   4  -3  11        8.65        9.98      6.86 o 
   5  -3  11       30.40       30.91      7.91 o 
   6  -3  11       29.19       45.56      8.73 o 
   7  -3  11       45.73       33.71      8.84 o 
   8  -3  11       17.22       20.15      9.18 o 
   9  -3  11       15.32       11.70      9.62 o 
 -10  -2  11       71.01       83.30     11.01 o 
  -9  -2  11        3.07       10.81      9.21 o 
  -8  -2  11        1.39        3.73      7.89 o 
  -7  -2  11       81.27       82.14      9.40 o 
  -6  -2  11      167.56      168.83     11.50 o 
  -5  -2  11       29.43       19.41      6.94 o 
  -4  -2  11       64.94       76.18      7.75 o 
  -3  -2  11       64.92       65.13      5.27 o 
  -2  -2  11      251.05      238.50     11.23 o 
  -1  -2  11       89.59       96.81      6.70 o 
   0  -2  11      139.04      136.10      8.42 o 
   1  -2  11      103.13      112.46      7.67 o 
   2  -2  11        8.26        5.25      6.13 o 
   3  -2  11       40.59       34.71      7.21 o 
   4  -2  11      162.12      170.94     11.17 o 
   5  -2  11      140.25      131.40     11.49 o 
   6  -2  11        0.28        4.32      7.54 o 
   7  -2  11       47.76       56.06      9.47 o 
   8  -2  11       28.71       26.53      9.56 o 
   9  -2  11       51.72       65.08     11.42 o 
 -10  -1  11       18.62       14.47      9.86 o 
  -9  -1  11       15.39       15.46      8.57 o 
  -8  -1  11       91.85       82.42      9.70 o 
  -7  -1  11       99.55       88.26     10.21 o 
  -6  -1  11       25.06       25.60      7.35 o 
  -5  -1  11      172.81      162.65      9.02 o 
  -4  -1  11      214.17      207.03     10.14 o 
  -3  -1  11       90.55       83.06      5.70 o 
  -2  -1  11       33.75       35.06      5.01 o 
  -1  -1  11       37.12       45.24      5.07 o 
   0  -1  11       54.56       59.16      5.38 o 
   1  -1  11      133.19      129.91      7.31 o 
   2  -1  11      285.27      295.81     14.48 o 
   3  -1  11       32.93       40.78      6.25 o 
   4  -1  11       17.31       15.73      6.28 o 
   5  -1  11       74.31       70.24      8.88 o 
   6  -1  11      164.37      158.57     12.52 o 
   7  -1  11       38.98       49.06      9.71 o 
   8  -1  11       29.76       27.24      9.27 o 
   9  -1  11       18.84        9.24      9.66 o 
 -10   0  11        0.41       -4.25      7.84 o 
  -9   0  11       69.60       78.82     10.43 o 
  -8   0  11        9.09       17.74      8.69 o 
  -7   0  11        2.80        0.60      6.53 o 
  -6   0  11       75.70       71.88      7.53 o 
  -5   0  11       85.03      100.42      9.18 o 
  -4   0  11       16.18       13.49      5.45 o 
  -3   0  11       55.59       48.43      5.90 o 
  -2   0  11      148.30      129.83      7.35 o 
  -1   0  11       36.68       34.16      5.06 o 
   0   0  11       22.50       22.58      5.02 o 
   1   0  11       11.86       10.24      4.69 o 
   2   0  11      152.81      152.08      9.05 o 
   3   0  11       63.15       70.76      7.22 o 
   4   0  11       62.25       69.28      7.26 o 
   5   0  11       79.02       86.55      9.87 o 
   6   0  11      135.04      143.63     10.22 o 
   7   0  11       15.33       13.83      8.77 o 
   8   0  11       90.31      108.68     11.62 o 
   9   0  11       28.98       35.77     17.57 o 
 -10   1  11       24.02       23.73      8.45 o 
  -9   1  11       26.09       26.27      8.61 o 
  -8   1  11       80.90       81.52      8.95 o 
  -7   1  11       93.46      103.49      8.96 o 
  -6   1  11       19.72        4.62      7.53 o 
  -5   1  11      149.08      145.94     10.23 o 
  -4   1  11      222.58      196.73      9.95 o 
  -3   1  11       65.26       67.31      7.24 o 
  -2   1  11       59.43       56.63      5.72 o 
  -1   1  11       33.44       30.54      5.09 o 
   0   1  11       65.31       70.35      5.44 o 
   1   1  11      120.24      120.61      7.40 o 
   2   1  11      292.47      290.49     13.89 o 
   3   1  11       11.44       13.95      5.79 o 
   4   1  11       24.86       26.53      6.36 o 
   5   1  11       61.77       56.10      7.43 o 
   6   1  11      191.12      199.20     11.50 o 
   7   1  11       15.62       13.15      8.66 o 
   8   1  11       14.74       17.40     13.22 o 
   9   1  11       22.88       26.82     17.73 o 
 -10   2  11       60.32       71.30      9.66 o 
  -9   2  11        4.46        3.49      8.11 o 
  -8   2  11        0.53       -8.19      8.19 o 
  -7   2  11       59.28       62.18      8.89 o 
  -6   2  11      179.13      189.81     11.61 o 
  -5   2  11       39.01       29.56      7.11 o 
  -4   2  11       45.06       52.67      6.43 o 
  -3   2  11       60.02       58.91      7.03 o 
  -2   2  11      232.62      212.34     11.33 o 
  -1   2  11       63.28       54.04      5.81 o 
   0   2  11      201.90      196.67      8.25 o 
   1   2  11      105.20      104.85      6.93 o 
   2   2  11        6.33        9.64      5.58 o 
   3   2  11       53.89       56.67      6.88 o 
   4   2  11      119.12      128.69      9.16 o 
   5   2  11      137.45      150.34     11.27 o 
   6   2  11        1.05        1.30      7.80 o 
   7   2  11       45.00       34.70      9.31 o 
   8   2  11       31.74       25.21      9.34 o 
   9   2  11       46.89       26.35     17.13 o 
 -10   3  11       16.79       12.71     10.31 o 
  -9   3  11        6.26       -5.90      8.88 o 
  -8   3  11      144.14      150.98     10.32 o 
  -7   3  11       44.97       48.86      7.97 o 
  -6   3  11        9.10       13.95      6.98 o 
  -5   3  11       56.20       61.19      7.12 o 
  -4   3  11       73.13       69.19      6.90 o 
  -3   3  11       51.92       63.13      8.76 o 
  -2   3  11      137.60      151.52      9.50 o 
  -1   3  11      183.31      175.55      9.14 o 
   0   3  11      118.77      124.00      6.86 o 
   1   3  11      504.67      484.13     16.14 o 
   2   3  11       63.57       60.66      8.27 o 
   3   3  11       24.03       27.96      7.50 o 
   4   3  11       13.71        8.09      8.60 o 
   5   3  11       28.45       29.98      8.18 o 
   6   3  11       38.89       50.29      9.11 o 
   7   3  11       31.16       23.79      8.90 o 
   8   3  11       18.91       13.64     11.47 o 
   9   3  11       10.99        6.70     11.68 o 
  -9   4  11        1.03        5.24      9.29 o 
  -8   4  11       84.40       83.68     12.35 o 
  -7   4  11       33.15       28.49      9.77 o 
  -6   4  11       27.62       22.12      9.24 o 
  -5   4  11       45.07       41.90      7.69 o 
  -4   4  11       65.54       73.31      8.00 o 
  -3   4  11      100.79       95.00      9.91 o 
  -2   4  11      201.19      200.50     12.66 o 
  -1   4  11      107.69      124.74     11.17 o 
   0   4  11       35.64       38.47      6.37 o 
   1   4  11       88.29       82.57      7.40 o 
   2   4  11       34.60       26.94      8.09 o 
   3   4  11        4.98       10.56      7.20 o 
   4   4  11       66.52       67.02      9.99 o 
   5   4  11       65.71       69.51      9.51 o 
   6   4  11      177.20      198.12     14.03 o 
   7   4  11        2.40        6.65     10.69 o 
   8   4  11       52.39       58.27     14.59 o 
   9   4  11       25.57       17.77     18.65 o 
  -9   5  11        5.07       -3.72     11.47 o 
  -8   5  11       43.59       41.90      9.56 o 
  -7   5  11       11.76       21.63     13.24 o 
  -6   5  11       15.41       30.64      9.16 o 
  -5   5  11       81.87       77.97     10.16 o 
  -4   5  11       64.85       67.55      9.82 o 
  -3   5  11      146.24      148.64     11.77 o 
  -2   5  11       46.02       49.80      9.96 o 
  -1   5  11       42.30       44.83      6.95 o 
   0   5  11        9.56        9.01      5.83 o 
   1   5  11       69.27       77.57      7.70 o 
   2   5  11      111.04      123.27     10.45 o 
   3   5  11       52.64       54.14      8.40 o 
   4   5  11        6.85        8.51      7.84 o 
   5   5  11       20.66       13.44      8.34 o 
   6   5  11       17.18        5.36      8.36 o 
   7   5  11       41.20       31.35     11.80 o 
   8   5  11       95.25      120.75     15.54 o 
  -8   6  11       31.16       64.29     14.08 o 
  -7   6  11       49.96       64.93     10.98 o 
  -6   6  11       73.29       80.51     10.57 o 
  -5   6  11       88.81       82.25     10.52 o 
  -4   6  11       37.48       25.49      8.90 o 
  -3   6  11      198.30      199.56     15.64 o 
  -2   6  11       94.97      105.30     12.68 o 
  -1   6  11       36.87       48.46      8.61 o 
   0   6  11       73.06       77.21      8.77 o 
   1   6  11       36.94       22.16      7.92 o 
   2   6  11       51.67       58.81      9.71 o 
   3   6  11       10.14        6.82      9.20 o 
   4   6  11      104.10      109.66     10.83 o 
   5   6  11      118.23      121.14     11.34 o 
   6   6  11       20.26       19.82     11.15 o 
   7   6  11       12.24       13.14     12.03 o 
  -7   7  11       23.03       30.83     12.30 o 
  -6   7  11       49.51       61.48     12.82 o 
  -5   7  11       21.59       13.35     21.22 o 
  -4   7  11       29.59       28.71     10.51 o 
  -3   7  11       28.73       17.85      7.50 o 
  -2   7  11      121.93      111.39     11.33 o 
  -1   7  11       32.36       36.78      7.39 o 
   0   7  11      124.24      108.59     10.20 o 
   1   7  11       30.49       30.12      8.43 o 
   2   7  11       89.21       98.45     10.06 o 
   3   7  11       58.80       75.74      9.61 o 
   4   7  11        1.07       -9.32      9.32 o 
   5   7  11        8.59       -6.06     10.43 o 
   6   7  11       29.11       38.27     11.77 o 
   7   7  11       71.41       41.22     21.50 o 
  -6   8  11       35.04       26.75     11.99 o 
  -5   8  11       42.03       37.73     11.54 o 
  -4   8  11       33.87       41.05     11.58 o 
  -3   8  11       26.99       17.09      8.81 o 
  -2   8  11       52.82       32.86     10.67 o 
  -1   8  11       28.10        6.52     15.17 o 
   0   8  11       83.28       97.66     12.18 o 
   1   8  11        7.51       15.59     11.81 o 
   2   8  11       11.35        3.15     12.35 o 
   3   8  11        4.39       16.99     12.77 o 
   4   8  11       14.24        7.97     12.30 o 
   5   8  11       62.32       66.45     16.21 o 
  -4   9  11       22.63       22.83     11.35 o 
  -3   9  11       18.07       17.48      8.98 o 
  -2   9  11       59.53       71.45     12.18 o 
  -1   9  11       12.91       15.49     10.33 o 
   0   9  11       37.32       42.91     22.20 o 
   1   9  11       53.68       31.86     13.17 o 
   2   9  11       51.55       59.42     14.56 o 
   3   9  11       31.01       37.80     14.02 o 
   4   9  11       30.86       12.66     13.60 o 
  -1  10  11       45.37       46.17     11.53 o 
   0  10  11        1.72       -1.94     12.68 o 
  -1  -9  12       71.90       76.03     19.05 o 
   0  -9  12       25.86       10.52     14.60 o 
  -4  -8  12       54.19       60.20     19.00 o 
  -3  -8  12        9.52       13.80     15.39 o 
  -2  -8  12        6.38        7.28     15.21 o 
  -1  -8  12       28.91        3.86     14.47 o 
   0  -8  12        2.93        3.44     15.97 o 
   1  -8  12       42.56       45.66     16.99 o 
   2  -8  12      146.09      151.08     22.55 o 
   3  -8  12       45.80       46.42     17.89 o 
  -6  -7  12       12.86       23.05      9.29 o 
  -5  -7  12        1.20        9.34      8.21 o 
  -4  -7  12       38.98       45.99      8.41 o 
  -3  -7  12       62.08       54.93      7.57 o 
  -2  -7  12        1.97       -6.23     15.21 o 
  -1  -7  12       69.17       88.63     18.09 o 
   0  -7  12       10.90       24.70     15.83 o 
   1  -7  12       10.95       25.30     15.72 o 
   2  -7  12       32.12       31.17     16.64 o 
   3  -7  12        5.65        0.25     13.91 o 
   4  -7  12       23.89       24.29     12.66 o 
   5  -7  12       14.64       14.22     12.51 o 
  -7  -6  12       24.44       32.76      8.80 o 
  -6  -6  12       16.13       17.56      8.30 o 
  -5  -6  12        8.31        7.46      7.49 o 
  -4  -6  12       32.95       38.98      7.76 o 
  -3  -6  12       33.90       39.71      7.29 o 
  -2  -6  12       21.44       19.71      6.67 o 
  -1  -6  12       52.01       54.74      6.85 o 
   0  -6  12        9.99        5.16      6.45 o 
   1  -6  12       58.48       72.79     29.89 o 
   2  -6  12       22.10       24.84      6.83 o 
   3  -6  12       43.98       38.09      6.04 o 
   4  -6  12        0.49       -8.73     11.06 o 
   5  -6  12       21.11       36.78     18.31 o 
   6  -6  12       43.40       48.90     20.19 o 
  -7  -5  12       12.98        4.61      8.31 o 
  -6  -5  12       11.28        9.96      8.04 o 
  -5  -5  12       36.99       36.29      7.81 o 
  -4  -5  12      122.40      127.32      9.94 o 
  -3  -5  12       33.45       30.66      7.31 o 
  -2  -5  12       83.99       84.15      8.13 o 
  -1  -5  12       49.08       60.65      7.37 o 
   0  -5  12       39.94       50.75      8.36 o 
   1  -5  12       10.41        6.52      7.01 o 
   2  -5  12       37.85       37.07      9.44 o 
   3  -5  12       46.97       44.13      8.20 o 
   4  -5  12       66.63       88.08     11.41 o 
   5  -5  12       33.00       45.45     10.36 o 
   6  -5  12       29.99       39.24     10.11 o 
   7  -5  12        1.87       -2.32      9.64 o 
  -8  -4  12       14.39       17.11      9.35 o 
  -7  -4  12       73.84       74.27      9.89 o 
  -6  -4  12       27.44       14.16      8.52 o 
  -5  -4  12       65.59       55.31      8.61 o 
  -4  -4  12       16.50       28.95      7.65 o 
  -3  -4  12        9.25       19.38      6.99 o 
  -2  -4  12       38.05       43.80      7.26 o 
  -1  -4  12        9.66       -4.46      7.27 o 
   0  -4  12      106.73      103.20      9.96 o 
   1  -4  12       65.18       74.38      8.75 o 
   2  -4  12      100.42      114.53     11.26 o 
   3  -4  12       17.36       15.92      8.06 o 
   4  -4  12        0.88        0.99      9.45 o 
   5  -4  12       35.88       33.99     10.56 o 
   6  -4  12       59.22       73.06     12.27 o 
   7  -4  12       26.55       45.33     11.40 o 
  -9  -3  12        9.48        7.53     20.48 o 
  -8  -3  12       29.48       21.09      9.23 o 
  -7  -3  12       30.84       30.19     10.98 o 
  -6  -3  12        2.27       -2.77      7.70 o 
  -5  -3  12       56.99       55.86      8.47 o 
  -4  -3  12        9.85       15.36      6.96 o 
  -3  -3  12       24.97       25.09      6.98 o 
  -2  -3  12        8.78       21.37      6.79 o 
  -1  -3  12       31.24       32.96      8.15 o 
   0  -3  12      208.90      194.31     12.24 o 
   1  -3  12       31.27       23.47      7.15 o 
   2  -3  12        9.75        2.41      7.32 o 
   3  -3  12       54.25       61.97     11.01 o 
   4  -3  12      157.15      170.62     15.02 o 
   5  -3  12       16.19       29.82     10.76 o 
   6  -3  12        9.07        4.27     10.65 o 
   7  -3  12       48.93       41.32     15.22 o 
   8  -3  12        3.64        2.87     11.97 o 
  -9  -2  12       32.69       29.16     10.25 o 
  -8  -2  12       14.15        4.63      8.70 o 
  -7  -2  12       26.12       20.72      8.49 o 
  -6  -2  12       17.50       27.18      8.43 o 
  -5  -2  12       94.60       85.79      9.33 o 
  -4  -2  12       14.15       17.18      7.29 o 
  -3  -2  12       58.47       67.40      6.78 o 
  -2  -2  12       17.53       15.24      7.12 o 
  -1  -2  12       24.28       17.94      5.67 o 
   0  -2  12        0.07        2.68      5.26 o 
   1  -2  12       99.74      108.59      7.20 o 
   2  -2  12       45.19       49.54      6.96 o 
   3  -2  12       21.10       15.66      7.32 o 
   4  -2  12       11.40       11.05      7.46 o 
   5  -2  12       84.63       96.91     10.31 o 
   6  -2  12       39.47       40.50      9.09 o 
   7  -2  12        7.44       -6.45      9.27 o 
   8  -2  12        0.63       -7.36      9.46 o 
  -9  -1  12        2.95        0.44      9.11 o 
  -8  -1  12       11.66       15.96      8.98 o 
  -7  -1  12       33.12       34.25      8.95 o 
  -6  -1  12        3.39        0.80      8.07 o 
  -5  -1  12       12.86       11.09      7.68 o 
  -4  -1  12       23.49       22.46      6.03 o 
  -3  -1  12       45.41       54.66      6.09 o 
  -2  -1  12      120.42      126.61      8.56 o 
  -1  -1  12      245.58      242.66     12.18 o 
   0  -1  12       56.31       73.30      7.05 o 
   1  -1  12       74.01       65.91      7.37 o 
   2  -1  12        6.20        1.39      5.81 o 
   3  -1  12      146.97      158.98     11.75 o 
   4  -1  12       59.53       64.92      9.22 o 
   5  -1  12      105.96      100.15     10.49 o 
   6  -1  12       21.28        6.53      8.39 o 
   7  -1  12        3.70       10.14      9.09 o 
   8  -1  12       90.24       88.73     11.84 o 
  -9   0  12        0.96        5.67      9.74 o 
  -8   0  12       38.55       31.05      9.24 o 
  -7   0  12        4.46        2.98      7.93 o 
  -6   0  12       36.81       26.40      8.49 o 
  -5   0  12      200.93      219.96     13.10 o 
  -4   0  12      170.02      173.49     10.77 o 
  -3   0  12       35.51       38.80      6.01 o 
  -2   0  12        0.33       -3.31      4.98 o 
  -1   0  12       50.25       49.37      5.76 o 
   0   0  12       33.35       25.31      5.42 o 
   1   0  12       54.47       59.06      6.36 o 
   2   0  12      231.96      242.30     12.74 o 
   3   0  12      112.63      108.32      8.61 o 
   4   0  12       80.58       67.72      7.97 o 
   5   0  12       15.65       26.58     10.33 o 
   6   0  12       71.15       59.70     10.31 o 
   7   0  12       25.52       32.70      9.83 o 
   8   0  12       42.94       35.57     19.09 o 
  -9   1  12        2.56        8.60     11.56 o 
  -8   1  12       10.96        5.03      8.96 o 
  -7   1  12       30.09       17.84      7.71 o 
  -6   1  12        5.90        6.36      7.88 o 
  -5   1  12       16.16       15.69      8.73 o 
  -4   1  12       20.55       12.26      6.20 o 
  -3   1  12       31.33       31.08      6.22 o 
  -2   1  12      139.22      150.15      8.53 o 
  -1   1  12      258.66      247.76     11.34 o 
   0   1  12       53.76       64.16      6.32 o 
   1   1  12       79.45       79.35      6.10 o 
   2   1  12        6.79       12.44      6.16 o 
   3   1  12      166.25      168.33     10.28 o 
   4   1  12       63.78       74.09      8.24 o 
   5   1  12      110.31      122.87      9.51 o 
   6   1  12       18.27       20.46      9.82 o 
   7   1  12        2.48       -2.99     11.53 o 
   8   1  12       85.49       90.50     20.59 o 
  -9   2  12       37.02       34.33     11.52 o 
  -8   2  12       19.00       22.72      8.48 o 
  -7   2  12       21.08       14.97      8.93 o 
  -6   2  12       17.02       25.66      9.64 o 
  -5   2  12      106.65      125.94     10.04 o 
  -4   2  12        3.66        0.40      6.13 o 
  -3   2  12       58.62       57.73      7.80 o 
  -2   2  12       24.46       20.33      5.61 o 
  -1   2  12       24.86       31.95      5.81 o 
   0   2  12        4.30       12.08      5.69 o 
   1   2  12      101.04      102.82      6.87 o 
   2   2  12       33.92       33.11      6.88 o 
   3   2  12       28.75       28.68     13.04 o 
   4   2  12        9.73       13.73      8.11 o 
   5   2  12       87.02       97.55     10.49 o 
   6   2  12       41.27       41.01      9.53 o 
   7   2  12       10.86        9.19      9.82 o 
   8   2  12        0.37        6.23     16.26 o 
  -9   3  12       12.53       14.85     22.33 o 
  -8   3  12       26.50       28.14      9.73 o 
  -7   3  12       31.59       19.16     10.85 o 
  -6   3  12        6.87       15.52      9.38 o 
  -5   3  12       50.03       53.43     10.31 o 
  -4   3  12        8.20       10.09      7.21 o 
  -3   3  12       24.22       31.37      8.30 o 
  -2   3  12       18.83       23.20      6.26 o 
  -1   3  12       47.12       61.84      7.12 o 
   0   3  12      205.95      192.04     10.99 o 
   1   3  12       38.58       43.17      6.96 o 
   2   3  12        6.15        4.19      7.31 o 
   3   3  12       64.58       63.49      8.98 o 
   4   3  12      127.79      135.29     11.45 o 
   5   3  12       27.90       23.06      9.00 o 
   6   3  12        7.37       16.80      9.31 o 
   7   3  12       44.69       27.27     12.33 o 
   8   3  12        9.32       -1.88     12.07 o 
  -8   4  12       15.33        2.13     13.57 o 
  -7   4  12       59.19       52.32     14.38 o 
  -6   4  12       26.60       19.07      9.99 o 
  -5   4  12       68.20       71.87     10.74 o 
  -4   4  12       21.11       26.65      9.06 o 
  -3   4  12       20.96       15.60     10.61 o 
  -2   4  12       29.07       25.29      7.81 o 
  -1   4  12       10.63        9.55      6.56 o 
   0   4  12       94.86      103.58      8.76 o 
   1   4  12       49.41       50.74      8.36 o 
   2   4  12       88.95       86.21      9.67 o 
   3   4  12       26.96       21.81      8.46 o 
   4   4  12        0.22        1.72      7.94 o 
   5   4  12       28.14       24.32      9.18 o 
   6   4  12       50.42       67.36     13.36 o 
   7   4  12       36.54       21.82     12.79 o 
  -7   5  12       13.74       17.88     10.50 o 
  -6   5  12       24.03       34.79     10.30 o 
  -5   5  12       44.70       41.33     10.00 o 
  -4   5  12      104.77      105.34     11.56 o 
  -3   5  12       41.39       55.64     11.79 o 
  -2   5  12       95.78      101.70     12.82 o 
  -1   5  12       26.30       19.82      8.15 o 
   0   5  12       55.14       52.78      8.88 o 
   1   5  12       11.20        7.36      8.03 o 
   2   5  12       30.52       20.55     10.17 o 
   3   5  12       60.68       68.64      9.73 o 
   4   5  12       82.03       80.09     10.32 o 
   5   5  12       48.75       57.50     20.61 o 
   6   5  12       24.86       39.48     12.12 o 
   7   5  12        4.42       -4.16     12.46 o 
  -7   6  12       15.47        8.13     17.86 o 
  -6   6  12       19.53       16.54     12.29 o 
  -5   6  12        7.62        3.78      9.17 o 
  -4   6  12       27.11       37.51     10.00 o 
  -3   6  12       20.54       24.22      9.40 o 
  -2   6  12       27.14        8.58     10.45 o 
  -1   6  12       50.52       53.88      9.54 o 
   0   6  12        9.19        5.99      7.96 o 
   1   6  12       56.01       65.18      9.53 o 
   2   6  12       27.36       31.88      8.29 o 
   3   6  12       45.34       48.77     11.52 o 
   4   6  12        1.15        2.61     10.25 o 
   5   6  12       23.74       24.89     12.10 o 
   6   6  12       31.34       17.73     12.39 o 
  -6   7  12       15.97       14.94     16.41 o 
  -5   7  12        0.09       -6.54     11.61 o 
  -4   7  12       49.88       44.03     12.45 o 
  -3   7  12       48.46       33.60      9.44 o 
  -2   7  12        9.25        3.82     11.06 o 
  -1   7  12       60.48       55.00     11.60 o 
   0   7  12       19.42       16.97     10.72 o 
   1   7  12        5.35        6.39     10.50 o 
   2   7  12       34.98       29.35     11.14 o 
   3   7  12        0.91        0.14     10.67 o 
   4   7  12       28.72       30.95     11.82 o 
   5   7  12       21.64       30.85     11.92 o 
  -4   8  12       59.82       61.11     13.19 o 
  -3   8  12       13.29       15.45     11.49 o 
  -2   8  12        3.34        7.77     14.96 o 
  -1   8  12       22.12       16.68     13.89 o 
   0   8  12        1.05       -6.07     12.88 o 
   1   8  12       27.40       26.30     13.82 o 
   2   8  12      135.01      132.64     18.76 o 
   3   8  12       46.71       63.35     15.16 o 
  -3  -7  13        4.21        1.16      7.51 o 
  -2  -7  13       45.90       53.72     19.14 o 
  -1  -7  13        4.32       18.58     16.26 o 
   0  -7  13       21.99       22.73     17.26 o 
   1  -7  13       31.02        7.37     16.79 o 
   2  -7  13       35.29       41.67     18.35 o 
  -5  -6  13        4.44       -5.99      9.34 o 
  -4  -6  13        3.59       10.35      9.16 o 
  -3  -6  13       36.78       39.89      9.36 o 
  -2  -6  13       26.59       27.21      8.39 o 
  -1  -6  13        8.81       12.62     11.69 o 
   0  -6  13       51.85       45.86      9.62 o 
   1  -6  13        2.95       -0.44      7.73 o 
   2  -6  13       15.69       22.56      7.46 o 
   3  -6  13       52.19      101.98     20.92 o 
   4  -6  13        2.75       12.29     13.15 o 
  -6  -5  13       14.06       15.17      8.88 o 
  -5  -5  13       21.71       17.69      8.43 o 
  -4  -5  13       94.66      115.89     10.45 o 
  -3  -5  13       26.39       28.88      7.79 o 
  -2  -5  13        9.07        6.18      7.25 o 
  -1  -5  13       82.45       93.72      8.87 o 
   0  -5  13       40.24       35.17     10.72 o 
   1  -5  13       38.17       46.62     10.27 o 
   2  -5  13       28.57       28.04     10.79 o 
   3  -5  13        4.11        3.13      8.32 o 
   4  -5  13       25.59       29.07      9.17 o 
   5  -5  13       42.29       63.73     17.66 o 
  -7  -4  13        9.61        3.04     10.70 o 
  -6  -4  13       13.40        2.86      8.34 o 
  -5  -4  13       24.21       17.54      8.21 o 
  -4  -4  13        7.36        1.81      7.91 o 
  -3  -4  13       11.51       10.79      7.74 o 
  -2  -4  13       62.67       63.04      8.58 o 
  -1  -4  13       69.04       77.40      8.46 o 
   0  -4  13       22.29       26.77      8.75 o 
   1  -4  13        4.31        0.33      7.82 o 
   2  -4  13       54.80       68.69     11.97 o 
   3  -4  13       94.47      116.59     11.61 o 
   4  -4  13       12.09        3.37      8.85 o 
   5  -4  13        8.59        0.34     10.89 o 
   6  -4  13       10.67        2.38     10.90 o 
  -7  -3  13       12.90       13.63      9.08 o 
  -6  -3  13       43.67       58.13      9.55 o 
  -5  -3  13        6.38        8.03      8.31 o 
  -4  -3  13       36.43       31.92      8.52 o 
  -3  -3  13       11.08       13.37      7.63 o 
  -2  -3  13       12.57       12.78      7.66 o 
  -1  -3  13       83.88       98.16     10.47 o 
   0  -3  13       53.77       51.96     14.83 o 
   1  -3  13       25.70       41.16     11.83 o 
   2  -3  13       19.70       22.12      8.58 o 
   3  -3  13        4.74        1.71      8.04 o 
   4  -3  13        6.02       -5.72     10.45 o 
   5  -3  13       61.97       69.09     13.78 o 
   6  -3  13       32.37       38.21     11.98 o 
  -7  -2  13       12.45       11.67      9.01 o 
  -6  -2  13       16.46       10.45      8.65 o 
  -5  -2  13       26.02       23.86      8.65 o 
  -4  -2  13        8.82        5.24      7.97 o 
  -3  -2  13        7.81       12.30      7.40 o 
  -2  -2  13       13.92       12.87     10.26 o 
  -1  -2  13       65.33       73.90     12.45 o 
   0  -2  13       35.47       32.11      7.89 o 
   1  -2  13       26.89       20.49      8.95 o 
   2  -2  13       36.32       25.02      8.85 o 
   3  -2  13       87.91       85.18     10.36 o 
   4  -2  13      103.50      112.64     14.97 o 
   5  -2  13        0.36       -8.25     10.83 o 
   6  -2  13       47.36       56.88     13.60 o 
   7  -2  13       33.46       43.78     12.89 o 
  -8  -1  13        1.83       -7.12     11.32 o 
  -7  -1  13       11.90        9.31      9.53 o 
  -6  -1  13        9.84        6.35      8.38 o 
  -5  -1  13       74.58       77.69      9.74 o 
  -4  -1  13      112.85      104.09      9.99 o 
  -3  -1  13       90.28       96.20      9.15 o 
  -2  -1  13       73.66       83.48     16.31 o 
  -1  -1  13       38.65       38.82      8.60 o 
   0  -1  13       11.23        8.35      6.12 o 
   1  -1  13        6.10        3.10      6.31 o 
   2  -1  13       38.46       30.63      7.56 o 
   3  -1  13        1.30       -0.19      8.06 o 
   4  -1  13       49.05       54.64      9.62 o 
   5  -1  13       15.30       12.57      9.08 o 
   6  -1  13       49.30       49.99     10.19 o 
   7  -1  13       31.15       32.32     10.08 o 
  -8   0  13       46.27       35.12     12.62 o 
  -7   0  13       14.12       13.17      9.39 o 
  -6   0  13        0.50        4.22      8.50 o 
  -5   0  13       95.90       87.92     10.12 o 
  -4   0  13      157.19      158.97     10.85 o 
  -3   0  13        0.62       -5.96      5.96 o 
  -2   0  13       19.67       17.39      6.72 o 
  -1   0  13      120.17      117.43      8.93 o 
   0   0  13        0.17       -2.17      6.31 o 
   1   0  13       52.47       61.69      6.87 o 
   2   0  13      338.87      329.56     16.94 o 
   3   0  13        5.06        4.26      8.21 o 
   4   0  13        6.07       -2.92      8.31 o 
   5   0  13        2.06        2.71      8.73 o 
   6   0  13       12.71        4.73     11.00 o 
   7   0  13        6.19       10.90     17.86 o 
  -8   1  13        0.84       -3.29     11.37 o 
  -7   1  13       11.26        4.50      9.11 o 
  -6   1  13       12.66       13.48      8.69 o 
  -5   1  13       89.58      104.27     12.19 o 
  -4   1  13       83.36       80.04      9.32 o 
  -3   1  13       93.66      100.49      8.09 o 
  -2   1  13       76.89       78.64      7.26 o 
  -1   1  13       32.57       34.85      6.30 o 
   0   1  13       22.12       20.78      6.23 o 
   1   1  13       10.42        6.57      5.33 o 
   2   1  13       28.89       36.33      6.55 o 
   3   1  13        1.71        4.36      7.28 o 
   4   1  13       52.33       50.01      9.63 o 
   5   1  13        5.67       14.34     11.73 o 
   6   1  13       67.63       51.28     13.25 o 
   7   1  13       24.14       20.19     19.32 o 
  -7   2  13       13.01       29.08     12.10 o 
  -6   2  13       11.38       -6.77      9.68 o 
  -5   2  13       28.25       27.04      9.78 o 
  -4   2  13       12.13       11.89      9.71 o 
  -3   2  13       11.17       19.85      5.92 o 
  -2   2  13        9.86       17.39      6.31 o 
  -1   2  13       67.26       83.33      8.18 o 
   0   2  13       28.97       28.62      7.18 o 
   1   2  13       30.00       24.55      8.29 o 
   2   2  13       53.51       59.38     11.75 o 
   3   2  13       67.33       66.62      9.29 o 
   4   2  13      115.89      138.61     12.41 o 
   5   2  13        0.31        2.88      9.22 o 
   6   2  13       54.04       56.05     20.19 o 
   7   2  13       24.42       17.13     19.09 o 
  -7   3  13       10.14        3.03     13.94 o 
  -6   3  13       39.83       26.53     14.22 o 
  -5   3  13       11.98       14.19     12.69 o 
  -4   3  13       30.40       35.71      9.85 o 
  -3   3  13        8.45       19.28      7.57 o 
  -2   3  13       10.44        7.09      9.20 o 
  -1   3  13       72.39       63.50      9.56 o 
   0   3  13       55.95       61.56     10.96 o 
   1   3  13       26.04       39.02      8.63 o 
   2   3  13       27.08       33.63      8.76 o 
   3   3  13        2.95        1.84      8.13 o 
   4   3  13       11.78       12.54      8.91 o 
   5   3  13       45.37       42.12      9.92 o 
   6   3  13       38.37       38.96     12.38 o 
  -7   4  13       15.86       13.75     21.91 o 
  -6   4  13       12.07       10.15     13.31 o 
  -5   4  13       27.54       28.96     10.70 o 
  -4   4  13        9.01       12.78      9.20 o 
  -3   4  13        5.86       -0.46      9.04 o 
  -2   4  13       81.63       81.86     10.40 o 
  -1   4  13       58.27       49.90      9.37 o 
   0   4  13       18.94       25.99     11.33 o 
   1   4  13        8.60        6.67      8.17 o 
   2   4  13       59.05       49.57      9.54 o 
   3   4  13       87.62       87.65     10.88 o 
   4   4  13       22.86       18.67     11.82 o 
   5   4  13        8.72       15.21     12.58 o 
   6   4  13        8.28       -0.22     12.37 o 
  -6   5  13       13.61        6.96     14.92 o 
  -5   5  13       11.21        5.95     11.55 o 
  -4   5  13       89.10      101.30     12.19 o 
  -3   5  13       24.35       12.58      9.51 o 
  -2   5  13        9.51       14.73      9.03 o 
  -1   5  13       88.34       87.29     10.60 o 
   0   5  13       42.70       45.36      9.47 o 
   1   5  13       31.97       51.69      9.48 o 
   2   5  13       40.66       38.07      9.22 o 
   3   5  13        6.26       -1.47     11.44 o 
   4   5  13       16.38        6.87     11.59 o 
   5   5  13       38.22       28.37     12.74 o 
  -5   6  13        1.54       -5.43     12.45 o 
  -4   6  13        2.80        1.19     10.30 o 
  -3   6  13       46.68       45.75     10.69 o 
  -2   6  13       23.27       25.75     19.26 o 
  -1   6  13        3.89        7.96     11.18 o 
   0   6  13       49.05       62.24     12.46 o 
   1   6  13        3.60        0.98     11.32 o 
   2   6  13       11.23       -1.14     10.90 o 
   3   6  13       50.62       51.39     16.02 o 
   4   6  13        2.94        5.61     15.87 o 
  -3   7  13        0.90      -12.75     15.34 o 
  -2   7  13       47.44       48.74     12.64 o 
  -1   7  13        3.06       -1.47     11.24 o 
   0   7  13       16.61       29.31     11.95 o 
   1   7  13       29.71       21.65     11.97 o 
   2   7  13       41.04       50.53     12.78 o 
  -3  -5  14        9.30        5.46      8.38 o 
  -2  -5  14       22.21       15.90      8.11 o 
  -1  -5  14        7.16       11.42      9.07 o 
   0  -5  14        2.95       17.76      8.76 o 
   1  -5  14       12.90       11.74     10.81 o 
   2  -5  14       44.98       63.32     11.70 o 
  -4  -4  14       19.96       22.78      9.62 o 
  -3  -4  14       15.30       10.02      8.42 o 
  -2  -4  14        5.76        5.38      7.86 o 
  -1  -4  14       55.87       66.44      9.14 o 
   0  -4  14        4.95        8.17      9.20 o 
   1  -4  14       17.27       20.48     10.92 o 
   2  -4  14        9.81        6.12     10.52 o 
   3  -4  14       10.63       13.94      9.81 o 
   4  -4  14       29.29       39.00     10.02 o 
  -5  -3  14       18.96       18.73      9.10 o 
  -4  -3  14       30.65       23.29     10.30 o 
  -3  -3  14       19.76       20.62      8.59 o 
  -2  -3  14        3.29        8.16      7.93 o 
  -1  -3  14        6.75        9.54      9.16 o 
   0  -3  14        6.93        8.28      9.14 o 
   1  -3  14       23.52       31.20     11.71 o 
   2  -3  14       22.71       40.67     25.32 o 
   3  -3  14       27.20       43.79     10.64 o 
   4  -3  14       10.10        5.16      9.81 o 
  -6  -2  14       40.05       39.90     11.97 o 
  -5  -2  14        4.17        4.36      8.69 o 
  -4  -2  14       31.47       27.15      8.77 o 
  -3  -2  14       15.65       23.06      8.43 o 
  -2  -2  14        4.09        2.83      8.17 o 
  -1  -2  14      114.70      125.47     19.04 o 
   0  -2  14       16.70       19.55     11.73 o 
   1  -2  14       11.71        6.42     10.62 o 
   2  -2  14        6.91       -1.60      8.80 o 
   3  -2  14       11.62       17.58      9.79 o 
   4  -2  14       27.11       37.91     12.91 o 
   5  -2  14       45.53       56.71     14.73 o 
  -6  -1  14       15.32       16.72      9.76 o 
  -5  -1  14        4.62        2.77      9.09 o 
  -4  -1  14       42.89       44.17      9.80 o 
  -3  -1  14       12.79       17.28      8.58 o 
  -2  -1  14       14.98       18.30      9.33 o 
  -1  -1  14       28.29       30.34     11.82 o 
   0  -1  14       12.44       17.50     11.17 o 
   1  -1  14       29.48       10.46     19.13 o 
   2  -1  14       44.38       50.95      8.50 o 
   3  -1  14        7.01       12.62      9.67 o 
   4  -1  14       87.10       88.55     14.47 o 
   5  -1  14        6.51       11.45     12.00 o 
  -6   0  14        0.50        8.68     11.47 o 
  -5   0  14        0.36       -4.78      8.81 o 
  -4   0  14        3.76        1.17     10.31 o 
  -3   0  14      126.89      121.41     13.32 o 
  -2   0  14      126.59      115.56     11.88 o 
  -1   0  14       15.41       17.02      8.56 o 
   0   0  14        2.27        0.17      8.27 o 
   1   0  14       15.78       24.56      8.87 o 
   2   0  14       45.86       61.95      9.30 o 
   3   0  14        5.16        6.96      8.12 o 
   4   0  14       10.66        6.93     11.29 o 
   5   0  14        3.92        7.49     12.01 o 
  -6   1  14       13.03        0.33     11.32 o 
  -5   1  14        3.88        2.78      9.07 o 
  -4   1  14       41.99       45.39     11.14 o 
  -3   1  14        9.38       10.13     10.11 o 
  -2   1  14       20.26       23.20      8.78 o 
  -1   1  14       24.03       16.84      9.00 o 
   0   1  14       14.16       11.85      8.60 o 
   1   1  14       22.64       15.07     10.70 o 
   2   1  14       27.60       40.68     11.55 o 
   3   1  14        5.34       -4.00     11.08 o 
   4   1  14       94.76       87.33     14.34 o 
   5   1  14        7.40        2.16     11.67 o 
  -6   2  14       45.00       23.82     15.13 o 
  -5   2  14        1.76        6.82     12.48 o 
  -4   2  14       24.73       22.54      9.33 o 
  -3   2  14       15.65        5.63      9.32 o 
  -2   2  14        2.03      -10.13     10.13 o 
  -1   2  14      108.02      124.14     14.32 o 
   0   2  14       23.54       42.99      9.32 o 
   1   2  14       18.81       19.93      9.11 o 
   2   2  14        5.31        1.86      8.88 o 
   3   2  14       13.07       10.21     11.64 o 
   4   2  14       15.89       40.75     13.03 o 
   5   2  14       46.84       55.78     20.65 o 
  -5   3  14       20.24       -1.45     21.30 o 
  -4   3  14       30.14       50.19     15.01 o 
  -3   3  14       26.46       19.19      9.65 o 
  -2   3  14        0.55        0.05      8.76 o 
  -1   3  14        7.61       12.24      8.72 o 
   0   3  14        5.54       11.66      8.69 o 
   1   3  14       26.93       18.37      8.72 o 
   2   3  14       13.45       10.97      9.06 o 
   3   3  14       34.72       31.18     10.16 o 
   4   3  14        6.91        2.21     11.43 o 
  -4   4  14       19.45       20.81     23.49 o 
  -3   4  14       16.47       12.92      8.65 o 
  -2   4  14        5.25       -0.56      9.48 o 
  -1   4  14       58.03       77.93     10.99 o 
   0   4  14        8.31       20.68      9.09 o 
   1   4  14       26.38       55.31     12.75 o 
   2   4  14        8.33        8.14     11.13 o 
   3   4  14       15.65       11.34     11.97 o 
   4   4  14       22.89       23.91     19.23 o 
  -3   5  14       16.99       19.90     12.70 o 
  -2   5  14       14.88       17.76     12.59 o 
  -1   5  14        5.03        0.38     11.35 o 
   0   5  14        1.19        1.83     12.01 o 
   1   5  14        9.16       20.94     12.61 o 
   2   5  14       40.27       39.24     13.23 o 
  -1  -3  15        6.28       14.56     10.39 o 
   0  -3  15        8.63        4.11     10.60 o 
  -2  -2  15        0.17       -7.24      8.80 o 
  -1  -2  15       12.60       20.90     12.94 o 
   0  -2  15       28.63       38.48     13.22 o 
   1  -2  15       21.93       24.25     13.11 o 
   2  -2  15        0.47        5.96     17.42 o 
  -3  -1  15       11.39       11.06      9.35 o 
  -2  -1  15       40.34       36.19     10.71 o 
  -1  -1  15       29.99       27.34     13.54 o 
   0  -1  15       42.67       53.38     13.14 o 
   1  -1  15        8.85       14.84     12.57 o 
   2  -1  15       18.94       18.55     12.84 o 
  -3   0  15       19.43       30.20     14.09 o 
  -2   0  15       25.79       15.05     11.01 o 
  -1   0  15       46.16       47.42     18.39 o 
   0   0  15        9.89       -1.48     11.77 o 
   1   0  15       34.03       11.72     17.64 o 
   2   0  15       75.32       80.48     20.63 o 
  -3   1  15        9.27       14.87     20.74 o 
  -2   1  15       42.50       33.36     20.65 o 
  -1   1  15       27.34       28.89     19.58 o 
   0   1  15       54.26       20.21     19.09 o 
   1   1  15        8.61       33.00     18.60 o 
   2   1  15       22.21       16.30     18.94 o 
  -2   2  15        0.36      -18.94     18.94 o 
  -1   2  15       10.79       29.12     18.96 o 
   0   2  15       29.05       19.53     13.78 o 
   1   2  15       16.08       15.58     18.77 o 
   2   2  15        3.09       15.25     19.81 o 
  -1   3  15        8.95       19.67     20.41 o 
   0   3  15       14.47       10.65     19.92 o 
                                                 
